# Supplementary material for: Single-Cell Transcriptional and Epigenetic Profiles of Male Breast Cancer Nominate Salient Cancer-Specific Enhancers
Source: Int J Mol Sci. 2023 Aug 22;24(17):13053. doi: 10.3390/ijms241713053 (PMC10487538; doi:10.3390/ijms241713053)
Supplement: Supplementary file 1 [file ijms-24-13053-s001.zip]

Archive with 4 entries (4 files):
- Supplemental Figures MaleBC Paper.pdf
- table_s1_dge_male_vs_female_bc.xlsx
- table_s2_enhancer_p2g_links.xlsx
- table_s3_motifs_enriched_in_cancer_specific_enhancer_peaks.xlsx
