# Supplementary material for: Single-Cell Transcriptional and Epigenetic Profiles of Male Breast Cancer Nominate Salient Cancer-Specific Enhancers
Source: Int J Mol Sci. 2023 Aug 22;24(17):13053. doi: 10.3390/ijms241713053 (PMC10487538; doi:10.3390/ijms241713053)
Supplement: Supplementary file 1 [file ijms-24-13053-s001.zip › table_s1_dge_male_vs_female_bc.xlsx]

## Sheet: up
gene	p_val	avg_log2FC	pct.1	pct.2	p_val_adj	expr_min	expr_mean	expr_max
RPS4Y1	1.65552e-174	2.31358	0.948	0	4.14442e-170	0	1.45959	2.98424
TNFRSF12A	3.07578e-164	2.98761	0.997	0.27	7.69991e-160	0	2.62098	4.39424
ISG20	3.97819e-146	2.52556	0.945	0.118	9.959e-142	0	1.75147	3.84343
S100A6	2.32018e-145	3.40151	1	0.574	5.80833e-141	0	4.66293	6.2068
LGALS3	2.29817e-142	2.35838	0.997	0.445	5.75324e-138	0	2.7108	4.37674
SLC3A2	1.99784e-141	2.35862	0.995	0.296	5.00138e-137	0	2.07942	4.49078
SAT1	8.59938e-139	2.80319	1	0.667	2.15277e-134	0.29817	3.74211	5.59803
EMP3	8.49457e-137	1.81996	0.863	0.053	2.12653e-132	0	1.16165	3.13862
GCLM	1.21609e-135	1.65943	0.9	0.087	3.04437e-131	0	1.13638	2.92078
MYL12A	1.24929e-130	2.15076	0.998	0.57	3.12747e-126	0	2.65099	4.16721
PPP1R14B	8.97588e-129	1.89714	0.995	0.375	2.24702e-124	0	2.04038	3.44986
ANXA2	7.18604e-128	1.92581	0.999	0.668	1.79895e-123	0	2.98356	4.69753
MYL12B	1.17474e-127	1.79025	1	0.687	2.94085e-123	0	2.86961	4.85611
TXNRD1	9.33962e-127	1.73779	0.881	0.106	2.33808e-122	0	1.15732	3.28753
TKT	2.17643e-126	1.9756	0.981	0.307	5.44847e-122	0	1.82984	3.76438
HSPB8	2.44029e-121	1.72805	0.858	0.073	6.10901e-117	0	1.15331	3.49009
RAB32	3.82087e-121	1.47381	0.858	0.106	9.56517e-117	0	1.03141	2.86431
MTRNR2L12	1.96876e-119	2.78691	0.978	0.292	4.92861e-115	0	2.09428	5.25954
TUBA1C	2.85049e-118	1.86945	0.979	0.307	7.13593e-114	0	1.84356	3.53508
GLRX3	3.68955e-115	1.265	0.908	0.175	9.23641e-111	0	1.08105	2.54249
HMOX1	6.09105e-115	2.85653	0.784	0.059	1.52483e-110	0	1.53891	5.17496
SQSTM1	2.33552e-114	1.99221	0.992	0.51	5.84675e-110	0	2.35466	4.13172
YBX3	3.95245e-114	1.46346	0.941	0.225	9.89455e-110	0	1.32394	3.02839
PSMD8	1.08533e-112	1.56211	0.996	0.502	2.71702e-108	0	2.07187	3.45071
SOD2	2.00008e-112	2.41456	0.842	0.121	5.00699e-108	0	1.42003	4.23373
S100A16	4.10338e-112	1.85493	0.993	0.491	1.02724e-107	0	2.51434	3.93739
PIM3	2.22496e-111	1.38455	0.908	0.206	5.56996e-107	0	1.2249	3.44079
NAA20	6.90174e-111	1.48935	0.983	0.325	1.72778e-106	0	1.60918	2.75019
PPA1	2.12079e-110	1.62201	0.997	0.477	5.30919e-106	0	2.17561	3.50882
CD81	7.41832e-110	1.49945	0.989	0.387	1.8571e-105	0	1.78242	3.19837
SH3BGRL3	1.825e-109	2.03529	0.994	0.539	4.5687e-105	0	2.46168	4.37295
UBE2M	2.9972e-109	1.19423	0.872	0.153	7.50319e-105	0	0.973519	2.58948
SQOR	1.57119e-108	1.32876	0.863	0.145	3.93331e-104	0	1.04415	2.77405
FHL2	2.45036e-108	2.01346	0.891	0.17	6.13423e-104	0	1.47248	4.17897
LAMB3	1.04095e-107	1.189	0.693	0.019	2.6059e-103	0	0.686677	3.02785
CAPN2	1.24021e-106	1.16116	0.878	0.195	3.10474e-102	0	1.06427	2.87525
TALDO1	4.82517e-106	1.72961	0.987	0.432	1.20793e-101	0	1.94011	3.4808
CLTB	7.80206e-106	1.4935	0.972	0.338	1.95317e-101	0	1.58096	3.39556
PFKP	7.53542e-105	1.09584	0.788	0.083	1.88642e-100	0	0.776714	2.38766
RHEB	9.71073e-105	1.348	0.987	0.398	2.43098e-100	0	1.66419	3.35971
ENO1	2.07854e-104	1.6863	0.992	0.47	5.20341e-100	0	2.25226	3.80819
USP53	6.8507e-103	1.72687	0.839	0.114	1.715e-98	0	1.17081	3.27252
S100A10	1.12706e-102	1.82354	0.999	0.65	2.82149e-98	0	3.45907	5.07575
BRI3	8.54536e-101	1.33954	0.971	0.293	2.13925e-96	0	1.47578	2.95242
TM4SF1	4.78304e-100	1.89179	0.932	0.356	1.19739e-95	0	2.10913	4.74839
SBDS	2.84269e-99	1.25935	0.927	0.222	7.11639e-95	0	1.17559	2.61344
PHLDA2	9.55487e-99	1.72074	0.946	0.311	2.39197e-94	0	1.76152	4.46751
MGAT4B	1.36723e-97	0.992689	0.812	0.125	3.42272e-93	0	0.786233	2.63956
UPP1	1.05846e-96	1.15362	0.679	0.032	2.64975e-92	0	0.65823	3.44184
SLC39A1	1.54066e-95	1.06477	0.925	0.239	3.85689e-91	0	1.10053	2.5215
CD47	2.87634e-95	1.29675	0.909	0.267	7.20062e-91	0	1.26011	3.03063
NDUFV2	3.38425e-95	1.32478	0.986	0.477	8.47212e-91	0	1.80804	3.35564
SDCBP	2.16344e-94	1.09717	0.908	0.25	5.41596e-90	0	1.13441	2.9129
PSMA3	8.37686e-94	1.15453	0.967	0.343	2.09706e-89	0	1.41955	3.0756
ANXA5	9.33116e-94	1.66538	0.903	0.276	2.33596e-89	0	1.3762	3.94323
ANXA3	2.57921e-93	1.36315	0.688	0.064	6.45679e-89	0	0.797008	3.01753
PAWR	8.4769e-93	1.26081	0.918	0.245	2.12211e-88	0	1.18874	2.71144
PPIF	1.94202e-92	1.80733	0.788	0.13	4.86164e-88	0	1.07345	4.37202
SPART	1.25143e-91	0.734165	0.647	0.044	3.13283e-87	0	0.497843	2.10356
BAG1	4.953e-91	1.18627	0.956	0.313	1.23994e-86	0	1.36626	3.72328
CSRP1	5.35632e-91	1.70702	0.883	0.211	1.3409e-86	0	1.33687	3.69527
CDV3	1.17357e-90	1.1238	0.906	0.198	2.93792e-86	0	1.0295	2.52795
SLK	1.37027e-90	1.007	0.813	0.131	3.43034e-86	0	0.804838	2.65977
CLIP1	2.17882e-90	1.15883	0.871	0.207	5.45446e-86	0	1.02604	2.93431
DUSP14	2.53618e-90	1.08782	0.727	0.099	6.34908e-86	0	0.729044	3.2081
MSN	3.32768e-90	0.817157	0.676	0.08	8.33051e-86	0	0.58892	2.49553
YBX1	9.90363e-90	1.42827	0.99	0.537	2.47928e-85	0	2.02802	3.64644
FADS3	1.27721e-89	0.877506	0.678	0.058	3.19737e-85	0	0.58865	2.3501
MYH9	3.84664e-89	1.31056	0.909	0.281	9.62969e-85	0	1.27565	3.10283
EIF6	4.71714e-89	1.35988	0.98	0.424	1.18089e-84	0	1.69205	3.43651
MYOF	6.14558e-89	0.927792	0.829	0.152	1.53848e-84	0	0.820721	2.38638
CLIC1	3.35061e-88	1.19097	0.992	0.568	8.38791e-84	0	1.99762	3.45569
SDCBP2	5.94408e-87	0.753005	0.581	0.023	1.48804e-82	0	0.453607	2.27485
RAN	1.26191e-86	1.27247	0.997	0.596	3.15907e-82	0	2.22185	3.55235
C1QBP	3.50519e-86	1.31285	0.961	0.378	8.77489e-82	0	1.53336	3.01746
PSMD6	1.43777e-85	0.897622	0.827	0.164	3.59932e-81	0	0.794968	2.29471
CCT8	4.19168e-85	0.974803	0.914	0.255	1.04935e-80	0	1.07011	2.33912
VCL	6.77523e-85	0.940864	0.754	0.131	1.69611e-80	0	0.73626	2.34158
MGLL	7.70796e-85	1.1686	0.76	0.109	1.92961e-80	0	0.90505	3.06222
PSMD12	1.14168e-84	0.825136	0.82	0.176	2.85807e-80	0	0.783462	2.29796
ZNF706	2.166e-84	1.51379	0.987	0.517	5.42236e-80	0	1.96056	3.78124
PSMC4	5.1207e-84	0.858048	0.872	0.242	1.28192e-79	0	0.931133	2.35493
EIF1AY	6.71694e-84	0.718233	0.576	0	1.68152e-79	0	0.410858	1.7689
SEC11C	1.08988e-83	0.886531	0.877	0.272	2.72841e-79	0	1.02309	2.87116
MIR4435-2HG	2.4035e-83	0.774392	0.71	0.102	6.01691e-79	0	0.632924	2.69722
PHLDA3	3.10549e-83	1.05054	0.722	0.114	7.77427e-79	0	0.774503	2.72387
STRAP	3.82451e-83	1.11236	0.941	0.284	9.57429e-79	0	1.21714	2.52076
DCAF13	5.04558e-83	0.919495	0.852	0.196	1.26311e-78	0	0.876324	2.52612
PRDX4	7.47593e-83	1.00304	0.953	0.334	1.87152e-78	0	1.26291	2.85795
CCT6A	1.75056e-82	1.14167	0.956	0.331	4.38234e-78	0	1.35247	2.67466
NOP56	1.78463e-82	0.949948	0.861	0.241	4.46764e-78	0	0.996915	2.58159
S100A14	1.9141e-82	1.32115	0.996	0.598	4.79176e-78	0	2.58905	4.09862
CCT5	4.6461e-82	1.05017	0.932	0.29	1.16311e-77	0	1.19796	2.54927
EPRS	5.26356e-82	0.903755	0.869	0.228	1.31768e-77	0	0.926582	2.50909
TMEM70	5.53694e-82	0.928927	0.803	0.164	1.38612e-77	0	0.801702	2.4382
HES4	1.74749e-81	1.24661	0.902	0.259	4.37468e-77	0	1.21654	3.08692
FH	3.13756e-81	0.773608	0.739	0.096	7.85457e-77	0	0.614174	2.17771
MAFG	6.84462e-81	0.734504	0.65	0.065	1.71348e-76	0	0.51585	2.15836
LRRFIP2	3.83135e-80	0.910278	0.813	0.168	9.59141e-76	0	0.806865	2.61109
GNAS	4.83313e-80	1.19978	1	0.663	1.20993e-75	0	2.44616	3.96291
SFN	4.89977e-80	1.41003	0.775	0.158	1.22661e-75	0	1.03664	3.77046
TRIM47	4.9564e-80	0.836564	0.704	0.088	1.24078e-75	0	0.616461	2.23942
TXNL1	1.00202e-79	0.894709	0.914	0.291	2.50845e-75	0	1.08553	2.35209
VDAC2	1.26438e-79	1.2546	0.985	0.436	3.16525e-75	0	1.68003	3.45984
NFKBIA	4.6123e-79	1.28294	0.885	0.313	1.15464e-74	0	1.41574	3.8223
MBD2	5.99772e-79	0.72196	0.724	0.13	1.50147e-74	0	0.624291	2.19453
GTF2A2	8.12542e-79	1.05994	0.937	0.304	2.03412e-74	0	1.22317	2.79022
HMGA1	9.7239e-79	1.12063	0.838	0.218	2.43428e-74	0	0.989354	3.40678
PPP2CB	1.08178e-78	0.804636	0.781	0.175	2.70814e-74	0	0.758296	2.29429
ILF2	2.3031e-78	0.902425	0.932	0.335	5.76558e-74	0	1.18346	3.07821
FDX1	4.97715e-78	0.745529	0.708	0.089	1.24598e-73	0	0.567491	2.05319
CLDN7	8.54704e-78	0.953359	0.979	0.496	2.13967e-73	0	1.70649	3.08189
ATP1B3	2.15675e-77	0.910224	0.839	0.2	5.39922e-73	0	0.871164	2.53114
PPP2R2A	3.81728e-77	0.962286	0.847	0.207	9.55619e-73	0	0.902518	2.71145
OGFRL1	4.75125e-77	0.991897	0.735	0.1	1.18943e-72	0	0.713424	2.54948
GNG12	5.73515e-77	0.942579	0.774	0.183	1.43574e-72	0	0.819829	2.95954
PDCD5	7.51522e-77	1.06206	0.963	0.415	1.88136e-72	0	1.46006	2.77198
DCTN6	8.36133e-77	0.708947	0.816	0.189	2.09318e-72	0	0.735899	2.15933
DTD1	1.39162e-76	0.753542	0.701	0.109	3.48378e-72	0	0.596758	2.24438
TMEM40	1.50453e-76	1.80941	0.655	0.068	3.76643e-72	0	0.990552	3.27895
GSTO1	1.59804e-76	0.913325	0.844	0.241	4.00055e-72	0	0.951687	2.94523
PLAUR	2.01285e-76	0.933757	0.62	0.042	5.03898e-72	0	0.576642	2.74354
STX3	2.58722e-76	0.841707	0.711	0.09	6.47685e-72	0	0.634956	2.3351
MED10	6.60446e-76	0.697822	0.812	0.214	1.65336e-71	0	0.76681	2.59824
TSPAN3	9.38695e-76	0.803247	0.773	0.164	2.34993e-71	0	0.73669	2.38571
C16orf45	1.43326e-75	0.973937	0.69	0.082	3.58801e-71	0	0.689753	2.85242
MGST1	1.57359e-75	1.47721	0.967	0.522	3.93932e-71	0	2.32704	4.50947
RNF115	1.58858e-75	0.840017	0.828	0.201	3.97686e-71	0	0.82484	2.65877
IFT57	1.95558e-75	0.887507	0.776	0.142	4.89559e-71	0	0.72663	2.35779
IL32	2.26733e-75	1.162	0.615	0.054	5.67604e-71	0	0.704099	2.99983
ARPC3	2.53064e-75	0.96359	0.997	0.625	6.33521e-71	0	2.07783	3.11139
RAP1B	3.42352e-75	0.832783	0.913	0.301	8.57044e-71	0	1.06146	2.76002
SNHG15	7.25202e-75	0.996048	0.814	0.176	1.81547e-70	0	0.889292	3.10049
FLNA	7.54918e-75	0.963305	0.804	0.186	1.88986e-70	0	0.931784	3.22559
PTS	9.96276e-75	0.807066	0.8	0.171	2.49408e-70	0	0.759016	2.21994
KCMF1	1.62133e-74	0.750805	0.753	0.132	4.05885e-70	0	0.637278	1.96891
TMEM208	3.84729e-74	0.769177	0.904	0.307	9.63131e-70	0	1.04248	2.50911
HRAS	4.14095e-74	0.851902	0.828	0.187	1.03665e-69	0	0.817892	2.2127
FABP3	9.77929e-74	1.92777	0.52	0.015	2.44815e-69	0	0.8619	4.12933
CCT3	1.09136e-73	1.12103	0.98	0.466	2.7321e-69	0	1.64928	2.97724
PSMB8	1.29677e-73	0.735396	0.811	0.195	3.24633e-69	0	0.798412	2.27157
SLC25A3	1.43358e-73	1.09777	0.993	0.573	3.58882e-69	0	2.06764	3.22773
CDCP1	3.51997e-73	0.680088	0.589	0.063	8.81188e-69	0	0.468083	2.5852
PSMD2	3.89172e-73	0.834264	0.877	0.262	9.74254e-69	0	0.961231	2.34348
INTS10	4.55885e-73	0.622398	0.634	0.084	1.14126e-68	0	0.485996	2.02355
PSMC1	5.22508e-73	0.886403	0.89	0.253	1.30805e-68	0	1.00262	2.50269
BTG3	8.95737e-73	0.780896	0.636	0.059	2.24239e-68	0	0.531147	2.26779
STEAP1	1.0706e-72	0.84705	0.618	0.035	2.68015e-68	0	0.536406	2.39983
NOL7	4.38207e-72	0.905848	0.917	0.303	1.09701e-67	0	1.11847	2.49302
PAFAH1B1	6.32151e-72	0.60016	0.73	0.158	1.58253e-67	0	0.592341	2.04879
UCHL3	6.5749e-72	0.894595	0.792	0.177	1.64596e-67	0	0.804887	2.31427
ZNF292	7.54029e-72	0.988673	0.819	0.21	1.88764e-67	0	0.914447	3.44774
GTPBP4	1.06059e-71	0.839345	0.791	0.168	2.65508e-67	0	0.752045	2.32277
CEBPB	1.17599e-71	1.30857	0.921	0.325	2.94398e-67	0	1.37995	3.4768
CEBPD	1.40967e-71	1.17105	0.874	0.267	3.52896e-67	0	1.25332	3.64631
PSMD13	2.09402e-71	0.762733	0.841	0.216	5.24218e-67	0	0.816928	2.59417
EIF5A	3.25583e-71	1.00243	0.986	0.458	8.15065e-67	0	1.70683	3.1438
ODC1	6.00828e-71	0.87283	0.63	0.045	1.50411e-66	0	0.542277	2.52875
HSD17B12	1.53184e-70	0.651082	0.718	0.13	3.8348e-66	0	0.581432	2.0521
IFRD2	1.8421e-70	0.640778	0.714	0.127	4.61152e-66	0	0.590838	2.1562
KRAS	1.96861e-70	0.654188	0.804	0.227	4.92821e-66	0	0.758208	2.44736
IL6R	2.41575e-70	0.702976	0.525	0.018	6.04759e-66	0	0.402871	2.30641
BCL9L	2.42236e-70	0.778048	0.66	0.063	6.06413e-66	0	0.534017	2.24019
LRRC59	4.74854e-70	0.681741	0.796	0.214	1.18875e-65	0	0.751356	2.1482
C15orf48	4.89125e-70	0.743494	0.84	0.237	1.22447e-65	0	1.24121	4.46469
HTATIP2	6.75031e-70	0.703971	0.749	0.153	1.68987e-65	0	0.648171	2.1736
EZR	1.08716e-69	0.987573	0.949	0.403	2.72159e-65	0	1.45007	3.16094
SWAP70	1.52545e-69	0.654995	0.661	0.098	3.81882e-65	0	0.526628	2.24144
KPNA2	1.75001e-69	0.565382	0.675	0.119	4.38098e-65	0	0.545497	2.49673
RASSF1	3.11329e-69	0.746418	0.661	0.092	7.79381e-65	0	0.561544	2.51558
BLOC1S2	3.84543e-69	0.626828	0.715	0.158	9.62665e-65	0	0.602215	2.30018
LAMC2	3.85911e-69	0.766134	0.519	0.025	9.6609e-65	0	0.434807	2.76644
ERO1A	4.03181e-69	0.687241	0.768	0.127	1.00932e-64	0	0.716127	2.4674
FSTL3	6.52811e-69	1.09713	0.659	0.086	1.63425e-64	0	0.668361	4.07557
KRT80	1.06282e-68	0.727203	0.56	0.045	2.66066e-64	0	0.451679	2.62467
RHOD	1.46541e-68	0.763314	0.813	0.206	3.6685e-64	0	0.848198	2.69722
DYNLT3	1.54503e-68	0.774101	0.797	0.175	3.86783e-64	0	0.745831	2.45992
HDGF	1.85992e-68	0.700996	0.902	0.306	4.65612e-64	0	0.975999	2.57471
TMEM106B	2.06405e-68	0.782778	0.8	0.223	5.16714e-64	0	0.829183	2.74196
RAB9A	4.11163e-68	0.749784	0.732	0.119	1.02931e-63	0	0.614741	2.74196
CXCL16	5.00879e-68	0.610019	0.646	0.106	1.2539e-63	0	0.506774	2.00148
RAB10	6.93513e-68	0.826925	0.895	0.308	1.73614e-63	0	1.04006	2.76336
PSMD11	1.03812e-67	0.699485	0.816	0.218	2.59883e-63	0	0.778693	2.17777
METRN	2.25711e-67	1.14749	0.939	0.376	5.65044e-63	0	1.64505	3.76263
OPTN	4.21794e-67	0.659943	0.669	0.12	1.05592e-62	0	0.559154	2.41451
MAP2K2	9.23536e-67	0.742973	0.813	0.193	2.31198e-62	0	0.776842	2.09028
ID3	1.41233e-66	1.22851	0.696	0.131	3.53562e-62	0	0.931484	4.04125
LMNA	1.46259e-66	0.730824	0.983	0.529	3.66145e-62	0	1.78294	3.64217
PSMA5	1.73983e-66	0.915579	0.934	0.296	4.35549e-62	0	1.1556	2.55562
EIF5	2.04761e-66	1.05753	0.948	0.424	5.12599e-62	0	1.47097	3.26807
PXDC1	2.51166e-66	0.633344	0.511	0.028	6.2877e-62	0	0.377835	2.73984
COTL1	3.78717e-66	0.895621	0.589	0.074	9.48079e-62	0	0.561358	2.87089
AMD1	6.00057e-66	0.715068	0.779	0.185	1.50218e-61	0	0.734965	2.44184
TUBB4B	7.95901e-66	1.0892	0.968	0.405	1.99246e-61	0	1.59971	3.2546
GSPT1	8.50806e-66	0.740329	0.935	0.374	2.12991e-61	0	1.1415	2.5333
HCCS	1.19231e-65	0.491283	0.578	0.096	2.98482e-61	0	0.410281	1.87574
DHX32	1.27494e-65	0.53673	0.587	0.073	3.19168e-61	0	0.416602	2.06522
TCIM	1.33164e-65	0.596796	0.729	0.15	3.33362e-61	0	0.925745	4.30116
C1orf116	1.5167e-65	0.869609	0.522	0.027	3.79692e-61	0	0.481241	2.41411
EIF3I	1.93924e-65	0.734132	0.908	0.341	4.8547e-61	0	1.08329	2.60025
HLA-C	2.09463e-65	1.0316	0.999	0.645	5.24371e-61	0	2.35813	4.39137
PKP3	3.9695e-65	0.672605	0.774	0.175	9.93724e-61	0	0.703379	2.17964
CLTA	5.13939e-65	0.808553	0.985	0.52	1.28659e-60	0	1.5734	2.78859
ATP1B1	9.21366e-65	0.750512	0.967	0.454	2.30655e-60	0	1.62161	3.32979
GHITM	1.95517e-64	0.753451	0.947	0.38	4.89457e-60	0	1.19702	2.71466
HLA-B	2.08894e-64	0.761504	0.996	0.59	5.22945e-60	0	2.29997	4.4034
EDN1	2.2043e-64	1.01289	0.553	0.066	5.51824e-60	0	0.583381	3.86023
GLRX2	2.48148e-64	0.710171	0.753	0.155	6.21215e-60	0	0.658485	2.19673
FAM50A	2.57668e-64	0.738256	0.815	0.193	6.45045e-60	0	0.763877	2.27519
ABRACL	3.74926e-64	0.881562	0.921	0.322	9.38589e-60	0	1.22958	2.76061
ALYREF	4.25677e-64	0.570536	0.626	0.099	1.06564e-59	0	0.46282	1.95766
CHMP2B	4.30312e-64	0.866762	0.877	0.251	1.07724e-59	0	0.95156	2.59685
SPAG9	4.8475e-64	0.672886	0.729	0.14	1.21352e-59	0	0.607724	2.3648
MAP2K3	5.75438e-64	0.744937	0.63	0.08	1.44055e-59	0	0.524592	2.40888
EIF4A3	6.26909e-64	0.704165	0.808	0.212	1.56941e-59	0	0.781952	2.64521
RHOQ	8.2377e-64	0.496124	0.528	0.066	2.06223e-59	0	0.365575	1.94445
ASAP1	1.60388e-63	0.729182	0.64	0.107	4.01516e-59	0	0.55951	2.56521
IRAK1	1.81564e-63	0.661579	0.695	0.11	4.54527e-59	0	0.567357	2.53622
DNAJC12	2.05984e-63	0.654778	0.663	0.15	5.15661e-59	0	0.684141	2.94589
SLC52A2	2.17799e-63	0.685441	0.813	0.225	5.45238e-59	0	0.797912	2.54056
RNF223	2.59905e-63	0.629388	0.538	0.045	6.50646e-59	0	0.404685	2.3682
ACTR3	2.67015e-63	0.805941	0.896	0.293	6.68446e-59	0	1.02641	2.68186
MRPS35	5.90856e-63	0.489198	0.734	0.203	1.47915e-58	0	0.61894	1.99008
RHOA	7.85792e-63	0.921527	0.993	0.597	1.96715e-58	0	1.84579	3.74737
TUBA4A	1.94944e-62	0.763431	0.714	0.14	4.88024e-58	0	0.687963	2.83684
STC2	2.05319e-62	0.858962	0.934	0.327	5.13994e-58	0	1.65602	3.64957
MIR22HG	2.12805e-62	0.651273	0.54	0.034	5.32737e-58	0	0.400753	2.59382
PDZD8	2.27639e-62	0.587156	0.568	0.06	5.69871e-58	0	0.41443	2.1103
ACTN1	7.56551e-62	1.02837	0.789	0.251	1.89395e-57	0	0.965369	3.33167
SDR16C5	1.23933e-61	0.737803	0.557	0.075	3.10255e-57	0	0.506434	2.7551
ARHGAP29	3.84192e-61	0.62604	0.739	0.213	9.61787e-57	0	0.723503	2.54497
EMC7	7.26317e-61	0.519231	0.79	0.213	1.81826e-56	0	0.695498	2.03318
WASF2	7.93664e-61	0.631653	0.882	0.3	1.98686e-56	0	0.948707	2.33184
CCT2	1.12818e-60	0.794687	0.887	0.318	2.82428e-56	0	1.05375	2.83774
METRNL	1.21971e-60	0.61121	0.588	0.073	3.05342e-56	0	0.445805	2.26686
ANXA7	1.30614e-60	0.670011	0.863	0.261	3.26979e-56	0	0.863592	2.34102
SSBP1	1.67661e-60	0.874286	0.981	0.48	4.19722e-56	0	1.6846	2.8743
DCUN1D5	2.20462e-60	0.710927	0.774	0.175	5.51905e-56	0	0.694132	2.07419
PSMA1	2.53984e-60	0.700886	0.952	0.399	6.35824e-56	0	1.21268	2.49714
C12orf49	3.60577e-60	0.647062	0.667	0.118	9.02668e-56	0	0.5421	2.57753
SELENOK	4.14497e-60	0.876411	0.942	0.405	1.03765e-55	0	1.32357	3.34329
DDX21	9.52934e-60	0.670383	0.915	0.38	2.38557e-55	0	1.1218	2.69984
IDS	1.10267e-59	0.792409	0.762	0.202	2.76043e-55	0	0.79189	2.89113
SERPINB1	1.20044e-59	0.815453	0.716	0.17	3.00518e-55	0	0.717658	2.74827
TSPAN15	2.12743e-59	0.865011	0.811	0.265	5.3258e-55	0	0.951763	2.98779
PEA15	2.23323e-59	0.611434	0.693	0.136	5.59066e-55	0	0.578298	2.53453
VPS37A	2.27015e-59	0.591281	0.643	0.093	5.6831e-55	0	0.48548	2.41752
POMP	2.28319e-59	0.980325	0.996	0.6	5.71575e-55	0	1.99959	3.21461
EMC3	2.4647e-59	0.676328	0.876	0.282	6.17013e-55	0	0.910632	2.47038
ATP6V0D1	4.25658e-59	0.49284	0.717	0.183	1.06559e-54	0	0.584763	1.90747
IFRD1	4.34427e-59	0.747033	0.746	0.185	1.08754e-54	0	0.746084	2.6548
ECHDC3	9.83697e-59	0.464967	0.511	0.047	2.46259e-54	0	0.337068	1.76548
SNRPB	1.22151e-58	0.910734	0.983	0.505	3.05793e-54	0	1.65543	2.95906
USP14	1.55636e-58	0.485569	0.736	0.208	3.89619e-54	0	0.619127	2.20849
RAP2B	1.61904e-58	0.878901	0.623	0.095	4.05312e-54	0	0.587661	2.93911
RALA	1.6984e-58	0.480206	0.767	0.237	4.25178e-54	0	0.681043	2.64499
BCAS4	1.7483e-58	0.829739	0.844	0.267	4.37668e-54	0	1.00172	2.70176
ZPR1	1.86175e-58	0.485684	0.568	0.083	4.66069e-54	0	0.388603	2.05163
WBP2	2.02267e-58	0.611708	0.754	0.177	5.06355e-54	0	0.653918	2.2734
EIF4G2	2.20961e-58	1.01203	0.971	0.492	5.53153e-54	0	1.58974	3.72733
CYSTM1	2.35407e-58	0.686451	0.877	0.296	5.89318e-54	0	0.964773	2.41207
RIPK2	3.01039e-58	0.520466	0.528	0.065	7.53621e-54	0	0.379297	2.33418
SINHCAF	4.45112e-58	0.565464	0.675	0.143	1.11429e-53	0	0.547186	2.50144
EBNA1BP2	6.94512e-58	0.731106	0.823	0.255	1.73864e-53	0	0.861262	2.73527
PSMD14	7.05597e-58	0.752993	0.859	0.261	1.76639e-53	0	0.901497	2.66812
NPM1	9.02082e-58	1.04627	0.995	0.697	2.25827e-53	0	2.34216	4.34964
GNL3	1.42782e-57	0.677638	0.817	0.229	3.5744e-53	0	0.792589	2.61174
ANKRD12	1.44534e-57	0.598894	0.858	0.295	3.61826e-53	0	0.913149	2.75292
PSMB1	1.58138e-57	0.942428	0.983	0.514	3.95882e-53	0	1.7629	3.08935
CSTB	2.62957e-57	1.06952	0.993	0.671	6.58286e-53	0	2.17051	4.20208
SAP18	3.00682e-57	0.802727	0.992	0.559	7.52728e-53	0	1.78569	2.89422
AK6	3.57562e-57	0.505243	0.729	0.189	8.95121e-53	0	0.604904	2.15662
ADAM9	4.48021e-57	0.509005	0.607	0.107	1.12158e-52	0	0.450671	2.31338
ADK	4.57992e-57	0.581085	0.714	0.17	1.14654e-52	0	0.613717	2.42445
CDC123	4.89804e-57	0.49411	0.726	0.191	1.22617e-52	0	0.595823	1.95549
DNAJC21	6.48132e-57	0.57019	0.718	0.161	1.62253e-52	0	0.582531	2.20497
MVP	6.5513e-57	0.530866	0.675	0.136	1.64005e-52	0	0.55282	2.24609
ARHGDIA	6.57495e-57	0.615012	0.844	0.262	1.64597e-52	0	0.826293	2.25216
ARPC1A	7.32719e-57	0.761848	0.917	0.396	1.83429e-52	0	1.16989	2.98746
EIF3A	9.84975e-57	0.70809	0.937	0.417	2.46579e-52	0	1.23417	2.66269
PSMC6	1.45237e-56	0.635819	0.83	0.247	3.63586e-52	0	0.791206	2.34601
EIF2S1	1.96163e-56	0.60388	0.727	0.163	4.91075e-52	0	0.600481	2.00723
RBCK1	2.02373e-56	0.723487	0.855	0.305	5.06621e-52	0	0.964391	2.99723
LIMS1	2.20107e-56	0.75661	0.674	0.157	5.51015e-52	0	0.622065	2.50531
EEF1B2	2.49083e-56	0.99099	0.993	0.671	6.23554e-52	0	2.12192	3.8082
NIFK	2.55135e-56	0.688628	0.792	0.213	6.38706e-52	0	0.747607	2.33858
EMC2	4.68771e-56	0.565222	0.67	0.146	1.17352e-51	0	0.545364	2.14814
YWHAQ	5.2219e-56	0.6644	0.921	0.39	1.30725e-51	0	1.17575	3.01416
CD163L1	8.90571e-56	0.749548	0.558	0.069	2.22945e-51	0	0.473505	3.10634
SEPHS2	1.07358e-55	0.912861	0.868	0.304	2.68759e-51	0	1.03386	3.1966
KRR1	1.34295e-55	0.469319	0.719	0.21	3.36195e-51	0	0.589394	2.19927
NDUFAB1	1.41477e-55	0.821588	0.983	0.524	3.54173e-51	0	1.57857	2.93277
PLP2	1.68733e-55	0.794738	0.898	0.329	4.22406e-51	0	1.13646	2.8369
ARL6IP5	1.88548e-55	0.777989	0.907	0.367	4.72011e-51	0	1.13889	2.79282
FAM96B	2.1724e-55	0.707601	0.916	0.339	5.43839e-51	0	1.07319	2.65905
PSMD1	2.39461e-55	0.575174	0.759	0.213	5.99467e-51	0	0.680788	2.06322
GSTP1	4.06063e-55	0.685303	0.708	0.18	1.01654e-50	0	1.08429	3.15783
MRPL3	5.08418e-55	0.680237	0.834	0.254	1.27277e-50	0	0.81802	2.35278
SLC6A8	9.01121e-55	0.612386	0.604	0.092	2.25587e-50	0	0.487414	2.32818
DNAJA1	1.01565e-54	0.635812	0.935	0.409	2.54257e-50	0	1.28929	4.22719
SRPRA	1.33805e-54	0.533543	0.614	0.099	3.34968e-50	0	0.454062	2.63559
OSER1	1.87424e-54	0.589994	0.713	0.177	4.69197e-50	0	0.62123	2.65664
CREM	1.9827e-54	0.493863	0.621	0.109	4.9635e-50	0	0.459653	2.39803
RRS1	3.71658e-54	0.586114	0.622	0.098	9.3041e-50	0	0.486496	2.23551
CD59	4.03777e-54	1.2256	0.919	0.45	1.01082e-49	0	1.50758	3.80612
PNPLA8	5.43987e-54	0.472483	0.59	0.12	1.36182e-49	0	0.428414	2.09827
SNRPA1	7.58555e-54	0.527402	0.724	0.203	1.89897e-49	0	0.635554	2.26114
RAB7A	7.70414e-54	0.540631	0.903	0.374	1.92865e-49	0	1.01817	2.41082
ANXA11	8.72527e-54	0.623251	0.768	0.219	2.18428e-49	0	0.741966	2.44193
YWHAH	1.05278e-53	1.04791	0.82	0.303	2.63553e-49	0	1.07924	3.32131
MANF	1.05762e-53	0.664865	0.799	0.245	2.64765e-49	0	0.801636	3.16575
MRPS22	1.26331e-53	0.483048	0.58	0.086	3.16257e-49	0	0.396921	1.79997
CLIC6	1.7703e-53	0.586435	0.768	0.175	4.43178e-49	0	0.845504	2.80944
PSMC2	1.93347e-53	0.568377	0.735	0.181	4.84025e-49	0	0.606143	1.95797
RAMMET	2.04133e-53	0.516825	0.776	0.219	5.11025e-49	0	0.667888	2.21633
PBDC1	2.34941e-53	0.528369	0.693	0.161	5.88151e-49	0	0.565077	2.08146
AGPAT5	2.55084e-53	0.541142	0.508	0.052	6.38577e-49	0	0.37111	2.29815
GTF3C6	3.40377e-53	0.660363	0.81	0.311	8.521e-49	0	0.940136	2.61562
PSMB6	3.84165e-53	0.661233	0.94	0.435	9.61718e-49	0	1.26812	2.70949
HNRNPF	5.29486e-53	0.699573	0.969	0.466	1.32552e-48	0	1.38568	2.69674
PTGR1	5.61797e-53	0.981471	0.664	0.169	1.4064e-48	0	0.723769	3.90459
ATP5F1C	6.175e-53	0.634078	0.951	0.415	1.54585e-48	0	1.26878	2.54576
AFDN	6.95459e-53	0.535658	0.706	0.179	1.74101e-48	0	0.585936	2.0793
DNTTIP2	1.02021e-52	0.587923	0.635	0.113	2.554e-48	0	0.488663	2.04774
FAM102A	1.89856e-52	0.617305	0.766	0.214	4.75285e-48	0	0.730107	2.69563
RGS10	1.92832e-52	0.90102	0.807	0.287	4.82737e-48	0	0.96667	2.97819
RPL22L1	1.97783e-52	0.83257	0.918	0.353	4.9513e-48	0	1.18929	2.93562
TACSTD2	2.19584e-52	1.30052	0.941	0.536	5.49708e-48	0	1.88822	5.00397
NSFL1C	2.29011e-52	0.443398	0.697	0.183	5.73307e-48	0	0.551413	2.15674
VCP	2.37615e-52	0.57707	0.804	0.28	5.94846e-48	0	0.82627	2.33673
KPNA4	2.42354e-52	0.487765	0.677	0.176	6.06709e-48	0	0.540091	2.04439
UBE2A	2.57142e-52	0.585566	0.801	0.214	6.4373e-48	0	0.717635	2.15877
NQO2	2.57238e-52	0.541241	0.693	0.169	6.4397e-48	0	0.579757	2.79618
PRNP	3.09799e-52	0.522915	0.532	0.055	7.75552e-48	0	0.370345	2.26538
FBXO32	3.36452e-52	1.15259	0.584	0.127	8.42275e-48	0	0.704888	3.813
TSR3	3.9106e-52	0.535061	0.761	0.204	9.7898e-48	0	0.646768	2.07029
MAGOH	4.35347e-52	0.439866	0.78	0.241	1.08985e-47	0	0.677213	2.15999
CMC1	4.49038e-52	0.427593	0.683	0.162	1.12412e-47	0	0.528297	2.255
SH3GLB1	4.49953e-52	0.445684	0.756	0.228	1.12641e-47	0	0.653963	2.09046
CNIH4	7.46343e-52	0.637642	0.895	0.332	1.86839e-47	0	1.00787	2.6586
TSG101	9.14848e-52	0.426672	0.759	0.228	2.29023e-47	0	0.625072	1.98478
PSMG1	9.16055e-52	0.653355	0.679	0.121	2.29325e-47	0	0.555754	2.02957
SEMA3B	1.22276e-51	0.718745	0.595	0.108	3.06106e-47	0	0.562797	2.78089
PDCD2	1.44292e-51	0.474359	0.694	0.189	3.61219e-47	0	0.563469	1.9924
ROCK2	1.45401e-51	0.551492	0.635	0.115	3.63997e-47	0	0.476723	2.19984
TOMM20	1.46168e-51	0.927723	0.991	0.56	3.65917e-47	0	1.81848	3.22726
PLEKHA1	1.75001e-51	0.41373	0.566	0.113	4.38098e-47	0	0.400161	1.89278
SURF2	1.80343e-51	0.46722	0.644	0.153	4.51472e-47	0	0.500313	1.99008
DKC1	2.29441e-51	0.623308	0.746	0.193	5.74382e-47	0	0.668258	2.41535
C12orf29	2.48097e-51	0.447809	0.522	0.068	6.21085e-47	0	0.35162	1.83546
NAE1	2.83615e-51	0.511979	0.628	0.117	7.10002e-47	0	0.464573	1.79122
TIPARP	3.35706e-51	0.483004	0.611	0.133	8.40405e-47	0	0.478998	2.48198
DIAPH1	3.63772e-51	0.554109	0.603	0.109	9.10668e-47	0	0.459391	2.45363
WASL	4.1004e-51	0.46359	0.739	0.202	1.02649e-46	0	0.612832	2.08146
GLRX5	4.77604e-51	0.671594	0.829	0.274	1.19563e-46	0	0.841523	2.44175
EBPL	5.13593e-51	0.507687	0.787	0.265	1.28573e-46	0	0.732732	2.40459
COPS5	5.31209e-51	0.537005	0.8	0.235	1.32983e-46	0	0.717629	2.02378
TRIP6	5.71885e-51	0.579582	0.809	0.235	1.43166e-46	0	0.776307	2.36711
SPTSSA	6.13707e-51	1.03729	0.946	0.421	1.53635e-46	0	1.46524	3.27416
JAGN1	7.65731e-51	0.482134	0.684	0.18	1.91693e-46	0	0.552933	2.10444
TOMM40	8.04007e-51	0.614383	0.715	0.192	2.01275e-46	0	0.639462	2.13622
SNHG12	8.12742e-51	0.481117	0.507	0.086	2.03462e-46	0	0.381833	3.06066
MAP4	8.24297e-51	0.491889	0.737	0.201	2.06355e-46	0	0.617211	2.26122
MRPS23	1.2762e-50	0.614256	0.81	0.24	3.19483e-46	0	0.763402	2.23168
ATP6V1D	1.68678e-50	0.480069	0.749	0.227	4.22268e-46	0	0.646173	2.15627
DEGS1	1.87186e-50	0.519185	0.672	0.144	4.68601e-46	0	0.52976	2.17814
PHF11	1.89873e-50	0.481722	0.606	0.116	4.75329e-46	0	0.445986	2.03565
RNF126	1.97347e-50	0.515871	0.652	0.145	4.94037e-46	0	0.514073	2.26598
ATG101	2.31062e-50	0.447844	0.771	0.257	5.78441e-46	0	0.672612	2.52739
PTPN11	2.37302e-50	0.456794	0.644	0.156	5.94062e-46	0	0.492075	2.01821
PMEPA1	3.12701e-50	0.671281	0.669	0.198	7.82815e-46	0	0.693024	3.07537
TMEM165	3.29598e-50	0.643766	0.884	0.338	8.25117e-46	0	1.0158	2.66181
MXD1	3.95257e-50	0.621938	0.605	0.109	9.89486e-46	0	0.515439	3.0354
RTCB	4.45822e-50	0.556307	0.667	0.176	1.11607e-45	0	0.572518	2.13918
SLC25A33	4.47375e-50	0.446705	0.555	0.092	1.11996e-45	0	0.380149	1.90481
PUF60	6.01287e-50	0.613784	0.91	0.317	1.50526e-45	0	1.00863	2.47519
MRPL32	6.52334e-50	0.561789	0.819	0.257	1.63305e-45	0	0.800619	2.17603
EIF3D	6.79511e-50	0.591656	0.8	0.281	1.70109e-45	0	0.839871	2.65664
PDCD6IP	7.12363e-50	0.402213	0.722	0.216	1.78333e-45	0	0.582341	2.119
GOLM1	7.14542e-50	0.598731	0.782	0.252	1.78879e-45	0	0.786034	2.64824
DAPK3	7.82812e-50	0.463023	0.567	0.128	1.95969e-45	0	0.446976	2.56441
THOC7	8.52052e-50	0.445071	0.814	0.292	2.13303e-45	0	0.758728	2.39168
PSMC3	8.65015e-50	0.537221	0.839	0.277	2.16548e-45	0	0.820389	2.07704
RNF6	9.59442e-50	0.506874	0.545	0.075	2.40187e-45	0	0.382274	1.91559
PPM1G	1.25324e-49	0.488026	0.81	0.278	3.13735e-45	0	0.76752	2.40826
PSMD7	1.84333e-49	0.651831	0.84	0.295	4.6146e-45	0	0.909888	2.40204
ZFP36L2	2.06018e-49	0.612003	0.761	0.277	5.15746e-45	0	0.890432	3.63104
ARF1	2.16861e-49	0.737742	0.985	0.527	5.42889e-45	0	1.5651	2.90547
BUD23	2.5035e-49	0.670174	0.887	0.314	6.26727e-45	0	0.972948	2.38975
SNX9	2.7843e-49	0.396282	0.563	0.122	6.97023e-45	0	0.393948	1.9277
TYMP	2.91152e-49	0.758629	0.867	0.339	7.28871e-45	0	1.09312	3.33086
CCT7	3.1913e-49	0.66709	0.863	0.282	7.9891e-45	0	0.902527	2.35811
KRT23	5.33525e-49	1.55693	0.598	0.136	1.33563e-44	0	0.899641	4.32324
GSN	6.30605e-49	0.396138	0.784	0.251	1.57866e-44	0	0.74494	2.78437
BAZ1A	7.19585e-49	0.564272	0.736	0.202	1.80141e-44	0	0.643044	2.55943
ITGA2	8.60478e-49	0.691858	0.541	0.094	2.15412e-44	0	0.502366	2.72251
SLC20A2	8.68235e-49	0.683595	0.599	0.1	2.17354e-44	0	0.50416	2.59725
SPATS2L	8.99414e-49	0.552568	0.589	0.104	2.25159e-44	0	0.474402	2.13151
RIOK3	9.64302e-49	0.451419	0.619	0.144	2.41403e-44	0	0.459857	2.05875
DNAJC3	1.1723e-48	0.366668	0.69	0.191	2.93474e-44	0	0.556237	2.37029
PSMC5	1.26752e-48	0.608944	0.868	0.332	3.17312e-44	0	0.951037	2.45605
HOMER2	1.62441e-48	0.414021	0.566	0.108	4.06655e-44	0	0.429808	2.30371
DERL2	2.85696e-48	0.467114	0.677	0.163	7.15211e-44	0	0.519206	2.17814
SRFBP1	2.86096e-48	0.44416	0.538	0.092	7.16213e-44	0	0.370773	2.11126
ISCU	3.22746e-48	0.357693	0.844	0.3	8.07962e-44	0	0.802848	2.4382
IGFBP2	3.70575e-48	0.647509	0.668	0.174	9.27698e-44	0	0.66327	2.76614
ENAH	3.74278e-48	0.621281	0.899	0.386	9.36968e-44	0	1.12449	3.12776
RASEF	3.97564e-48	0.473375	0.659	0.157	9.95262e-44	0	0.538642	2.19518
TMF1	4.12155e-48	0.556129	0.731	0.186	1.03179e-43	0	0.616148	2.19191
TRMT10C	4.78387e-48	0.5215	0.722	0.19	1.19759e-43	0	0.592885	2.39532
MCUR1	5.78368e-48	0.436814	0.689	0.173	1.44789e-43	0	0.546604	1.98731
NIP7	7.17237e-48	0.41938	0.517	0.095	1.79553e-43	0	0.357048	2.13738
PSMB4	1.11059e-47	0.548058	0.876	0.341	2.78026e-43	0	0.932942	2.55699
TMEM238	1.13038e-47	0.429711	0.626	0.131	2.8298e-43	0	0.531707	2.33075
TCP1	1.27091e-47	0.585934	0.81	0.247	3.18159e-43	0	0.756445	2.41257
SELENOM	1.34177e-47	0.939635	0.973	0.614	3.35898e-43	0	2.04899	4.05353
WTAP	1.46125e-47	0.553714	0.766	0.251	3.65809e-43	0	0.740999	2.95436
C16orf91	1.6065e-47	0.415305	0.635	0.148	4.0217e-43	0	0.471119	2.12229
PRELID1	2.00862e-47	0.759419	0.982	0.579	5.02839e-43	0	1.66889	3.09276
BCL10	2.38395e-47	0.520138	0.624	0.121	5.96799e-43	0	0.490487	2.81311
HNRNPR	2.38735e-47	0.637548	0.871	0.339	5.9765e-43	0	0.968837	2.45874
IER5L	2.45283e-47	0.880474	0.66	0.149	6.14043e-43	0	0.691801	3.11813
CARD19	2.5342e-47	0.537467	0.82	0.306	6.34412e-43	0	0.845527	2.43175
CHMP4C	3.0583e-47	0.466782	0.581	0.098	7.65615e-43	0	0.414905	1.94615
GTF2B	3.18814e-47	0.447081	0.562	0.094	7.9812e-43	0	0.38756	2.14279
ABHD2	3.48468e-47	0.706149	0.648	0.158	8.72355e-43	0	0.629459	2.97734
BATF	3.51306e-47	0.572902	0.553	0.13	8.7946e-43	0	0.510132	2.90044
PFDN2	4.58851e-47	0.753494	0.965	0.472	1.14869e-42	0	1.3903	3.14388
GDF15	5.42198e-47	1.33903	0.594	0.141	1.35734e-42	0	0.953445	5.11125
EIF3M	6.14199e-47	0.687969	0.922	0.354	1.53758e-42	0	1.06835	2.63252
PAK1IP1	6.50536e-47	0.434815	0.502	0.08	1.62855e-42	0	0.345201	1.84202
CASP7	7.84635e-47	0.42236	0.532	0.095	1.96426e-42	0	0.372291	2.7788
GCC2	7.91038e-47	0.494347	0.736	0.227	1.98029e-42	0	0.65625	2.61466
SRM	8.07431e-47	0.726335	0.785	0.217	2.02132e-42	0	0.805259	2.62556
PSMB7	8.12064e-47	0.589433	0.901	0.38	2.03292e-42	0	1.07006	2.54249
HLA-E	8.1586e-47	0.408259	0.792	0.273	2.04242e-42	0	0.785636	2.3807
NAMPT	1.14669e-46	0.318829	0.833	0.268	2.87061e-42	0	0.88289	2.74991
PSMB2	1.32463e-46	0.508431	0.898	0.364	3.31609e-42	0	1.01131	2.38556
RNH1	1.60318e-46	0.614801	0.916	0.367	4.0134e-42	0	1.039	2.37636
MCFD2	1.82665e-46	0.387279	0.619	0.162	4.57285e-42	0	0.467011	2.02412
NUDC	1.84554e-46	0.734822	0.921	0.384	4.62013e-42	0	1.17386	3.62278
PSMD3	1.88317e-46	0.453062	0.698	0.191	4.71433e-42	0	0.568542	2.26531
JPT1	1.96226e-46	0.745852	0.966	0.473	4.91233e-42	0	1.58264	2.94186
UTP18	2.06638e-46	0.375849	0.52	0.099	5.17298e-42	0	0.345213	1.79898
ANKRD11	2.79056e-46	0.456448	0.718	0.223	6.98589e-42	0	0.622799	2.15608
BCAP29	3.18061e-46	0.389598	0.624	0.177	7.96235e-42	0	0.48955	2.00187
SSR4	3.88542e-46	0.676472	0.994	0.686	9.72677e-42	0	2.04383	3.76917
OLA1	4.03129e-46	0.426524	0.769	0.239	1.00919e-41	0	0.663602	2.20889
PELO	4.33086e-46	0.475508	0.509	0.05	1.08419e-41	0	0.338619	1.98532
ELOC	4.73501e-46	0.668121	0.961	0.498	1.18536e-41	0	1.45133	2.96756
ZYX	4.78488e-46	0.464725	0.663	0.165	1.19785e-41	0	0.554737	2.42982
VPS26A	5.58039e-46	0.506348	0.725	0.175	1.397e-41	0	0.575753	2.189
GADD45A	5.63709e-46	0.917018	0.578	0.134	1.41119e-41	0	0.62587	4.13075
TSSC4	6.02557e-46	0.585041	0.759	0.174	1.50844e-41	0	0.630179	2.18359
OCIAD2	7.82969e-46	0.523617	0.892	0.411	1.96008e-41	0	1.09962	3.96946
UBE2D3	1.22451e-45	0.495622	0.945	0.451	3.06543e-41	0	1.19642	2.81325
ANXA4	1.28179e-45	0.47906	0.695	0.18	3.20883e-41	0	0.566104	1.95714
COA6	1.33046e-45	0.378876	0.711	0.222	3.33067e-41	0	0.583379	2.2734
EHD1	1.36601e-45	0.447353	0.54	0.09	3.41966e-41	0	0.388438	2.03214
LAPTM4B	1.82548e-45	0.517319	0.75	0.238	4.56991e-41	0	0.705849	3.45641
EMP1	1.95268e-45	0.527383	0.506	0.106	4.88833e-41	0	0.453681	2.81804
FAM107B	2.08899e-45	0.487359	0.587	0.134	5.22957e-41	0	0.469508	2.38328
M6PR	2.29165e-45	0.381362	0.599	0.136	5.73691e-41	0	0.432831	2.03428
CFLAR	2.46091e-45	0.37181	0.565	0.164	6.16064e-41	0	0.438862	2.4407
DUS1L	2.54074e-45	0.468577	0.611	0.138	6.36049e-41	0	0.462623	2.42294
HNRNPH3	2.67531e-45	0.449818	0.712	0.214	6.69738e-41	0	0.612875	2.42758
IFNGR1	2.7923e-45	0.385533	0.508	0.096	6.99024e-41	0	0.347868	2.12745
SMIM12	2.91089e-45	0.431694	0.621	0.141	7.28713e-41	0	0.467223	1.92956
PARK7	3.03294e-45	0.631595	0.99	0.647	7.59266e-41	0	1.82367	3.13089
XRCC5	3.07937e-45	0.626716	0.915	0.361	7.7089e-41	0	1.0687	2.44252
UBE2Q1	3.28027e-45	0.402504	0.561	0.117	8.21182e-41	0	0.395003	1.80253
RAB22A	3.53961e-45	0.350635	0.651	0.19	8.86107e-41	0	0.486189	1.9092
HSPA9	3.58004e-45	0.642118	0.856	0.29	8.96227e-41	0	0.884782	2.70247
FNTA	3.84228e-45	0.449835	0.686	0.182	9.61876e-41	0	0.546164	2.13606
TMBIM6	4.33195e-45	0.615906	0.998	0.724	1.08446e-40	0	2.13512	3.2246
BUD31	7.48068e-45	0.59795	0.945	0.417	1.87271e-40	0	1.16576	2.73989
CYB561D2	7.58566e-45	0.473002	0.603	0.132	1.89899e-40	0	0.473231	2.13725
KIF21A	7.84829e-45	0.456092	0.536	0.1	1.96474e-40	0	0.380555	2.06412
EXOSC7	8.04022e-45	0.499611	0.651	0.12	2.01279e-40	0	0.488065	1.81462
MAP7D1	8.31102e-45	0.4246	0.57	0.11	2.08058e-40	0	0.404386	1.91561
MAPRE1	8.93259e-45	0.443957	0.741	0.212	2.23618e-40	0	0.60757	2.27001
PSME2	9.42392e-45	0.682243	0.955	0.445	2.35919e-40	0	1.40939	2.94421
RIT1	1.2622e-44	0.37012	0.503	0.092	3.1598e-40	0	0.352252	2.18062
RAC1	1.39974e-44	0.627853	0.998	0.617	3.5041e-40	0	2.01912	3.27999
UQCRFS1	1.59851e-44	0.479742	0.885	0.382	4.0017e-40	0	0.979562	2.4201
TAF10	1.65042e-44	0.654036	0.822	0.231	4.13167e-40	0	0.775284	2.35923
DNAJA2	1.73163e-44	0.378963	0.716	0.224	4.33497e-40	0	0.582927	2.15492
TNFRSF1A	1.9925e-44	0.3245	0.628	0.177	4.98803e-40	0	0.478333	1.99022
RPL7L1	2.05387e-44	0.527155	0.789	0.254	5.14166e-40	0	0.733001	2.45613
EFHD2	2.10241e-44	0.460169	0.561	0.107	5.26318e-40	0	0.407746	1.8895
RBM17	2.38506e-44	0.389661	0.78	0.278	5.97076e-40	0	0.689191	2.24317
PHAX	2.39133e-44	0.334338	0.611	0.173	5.98646e-40	0	0.444524	2.00871
MYC	2.75568e-44	0.58126	0.74	0.239	6.89858e-40	0	0.833965	3.04592
BCAS2	2.79874e-44	0.497843	0.695	0.174	7.00637e-40	0	0.547173	1.87328
C14orf119	3.08853e-44	0.31229	0.612	0.165	7.73183e-40	0	0.43837	1.81796
ST14	3.87552e-44	0.35898	0.535	0.125	9.70198e-40	0	0.384454	2.17875
MRTO4	4.06559e-44	0.522794	0.644	0.158	1.01778e-39	0	0.52087	2.19841
ATP6V1H	4.48386e-44	0.458584	0.725	0.231	1.12249e-39	0	0.656817	2.32346
TSFM	5.47934e-44	0.460554	0.656	0.152	1.3717e-39	0	0.510197	2.38789
POLR1D	6.05444e-44	0.568678	0.906	0.347	1.51567e-39	0	1.02146	2.33563
C8orf76	6.55659e-44	0.475484	0.541	0.093	1.64138e-39	0	0.384621	1.94317
AHSA1	6.9186e-44	0.387999	0.7	0.207	1.732e-39	0	0.574194	2.62913
RNF187	6.93479e-44	0.42222	0.726	0.239	1.73605e-39	0	0.638161	2.44193
SERPINA1	7.25263e-44	1.2443	0.555	0.149	1.81562e-39	0	0.807802	4.10156
CRB3	7.53708e-44	0.308504	0.602	0.16	1.88683e-39	0	0.442308	1.9678
TIMP1	7.57e-44	0.672785	0.966	0.489	1.89507e-39	0	1.66079	4.66091
SLMAP	1.23646e-43	0.360222	0.58	0.132	3.09535e-39	0	0.408731	1.97483
ADM	1.35609e-43	0.722156	0.502	0.086	3.39484e-39	0	0.497057	3.51944
G6PD	1.52183e-43	0.536147	0.58	0.128	3.80976e-39	0	0.475721	2.35825
IER3	1.61559e-43	1.20647	0.908	0.483	4.04447e-39	0	1.85088	4.50437
BRI3BP	1.86729e-43	0.38644	0.509	0.104	4.67457e-39	0	0.367509	2.10965
UBE2J2	1.95003e-43	0.43903	0.652	0.158	4.8817e-39	0	0.503198	2.08409
SLC25A5	2.11782e-43	0.659478	0.966	0.518	5.30175e-39	0	1.50705	3.08283
GTF2F2	2.47623e-43	0.429541	0.578	0.127	6.19901e-39	0	0.418967	2.34261
RRAGA	2.79778e-43	0.33374	0.586	0.167	7.00396e-39	0	0.433846	2.17272
TPRN	3.03039e-43	0.421329	0.522	0.093	7.58627e-39	0	0.384483	2.31382
SARAF	3.46273e-43	0.53592	0.912	0.435	8.6686e-39	0	1.13358	2.72774
SF3B4	4.33532e-43	0.384414	0.669	0.189	1.0853e-38	0	0.517784	2.24139
PTP4A2	4.80797e-43	0.513622	0.96	0.501	1.20363e-38	0	1.36951	2.90766
AZIN1	4.82704e-43	0.556573	0.791	0.293	1.2084e-38	0	0.82436	2.93729
CARHSP1	5.03415e-43	0.772214	0.757	0.283	1.26025e-38	0	0.897007	3.25952
CWC15	5.33472e-43	0.504905	0.825	0.265	1.33549e-38	0	0.757448	2.19942
EIF4H	5.38053e-43	0.336622	0.749	0.248	1.34696e-38	0	0.62555	2.06102
ADRM1	6.74955e-43	0.574533	0.94	0.37	1.68968e-38	0	1.20883	2.67086
FLII	7.73827e-43	0.374451	0.551	0.106	1.9372e-38	0	0.38181	2.04896
TNIP1	1.07941e-42	0.400819	0.517	0.1	2.70219e-38	0	0.373851	2.01777
UBQLN1	1.21756e-42	0.295234	0.614	0.187	3.04804e-38	0	0.442346	1.96624
CMAS	1.34709e-42	0.405782	0.619	0.15	3.3723e-38	0	0.451028	1.82354
RAB21	1.46686e-42	0.369235	0.638	0.176	3.67215e-38	0	0.474461	2.11126
AIMP2	1.54685e-42	0.381365	0.586	0.13	3.87238e-38	0	0.415949	2.16448
HSPD1	1.71143e-42	0.807318	0.959	0.46	4.2844e-38	0	1.49609	4.8137
PNPT1	1.74828e-42	0.489538	0.52	0.085	4.37664e-38	0	0.393823	2.25328
KIF5B	2.00186e-42	0.4561	0.893	0.369	5.01145e-38	0	1.00095	2.3648
DNAJC2	2.29114e-42	0.615326	0.698	0.166	5.73564e-38	0	0.586015	2.13463
MYDGF	2.41832e-42	0.586075	0.95	0.478	6.05402e-38	0	1.28099	2.97652
LEPROT	2.58119e-42	0.429444	0.753	0.256	6.46175e-38	0	0.664561	2.16693
CCDC50	3.53977e-42	0.420158	0.525	0.095	8.86145e-38	0	0.368544	1.7806
PHF23	3.56673e-42	0.350589	0.506	0.099	8.92895e-38	0	0.338636	1.84853
CAP1	4.67659e-42	0.362249	0.859	0.371	1.17074e-37	0	0.908389	2.53821
LSR	4.9445e-42	0.501448	0.73	0.243	1.23781e-37	0	0.683011	2.75197
MFSD12	5.32507e-42	0.366348	0.515	0.1	1.33308e-37	0	0.351289	1.84527
TRAPPC4	5.83328e-42	0.461343	0.717	0.199	1.4603e-37	0	0.581585	2.02938
CTNNA1	6.59639e-42	0.335371	0.81	0.33	1.65134e-37	0	0.776057	2.32711
KIAA0040	6.64326e-42	0.824248	0.706	0.216	1.66307e-37	0	0.802606	2.99902
PRSS23	1.49632e-41	0.766981	0.788	0.264	3.74589e-37	0	1.08191	3.77591
HSPA5	1.53264e-41	0.500933	0.896	0.358	3.83681e-37	0	1.11428	4.02615
SMC3	1.86013e-41	0.458246	0.717	0.193	4.65664e-37	0	0.570992	2.09453
DAP3	2.03448e-41	0.36051	0.784	0.277	5.09311e-37	0	0.700829	2.17311
BCL7B	2.08998e-41	0.314565	0.509	0.106	5.23205e-37	0	0.334758	1.84057
UFD1	2.10726e-41	0.461802	0.668	0.206	5.27531e-37	0	0.583493	2.19453
ESRRA	2.12393e-41	0.258335	0.518	0.095	5.31704e-37	0	0.344661	1.83347
CD2BP2	2.38378e-41	0.251319	0.682	0.233	5.96756e-37	0	0.526404	1.99886
GYG1	2.53665e-41	0.32373	0.544	0.132	6.35025e-37	0	0.372079	1.92312
PDCL3	2.63259e-41	0.391344	0.631	0.176	6.59042e-37	0	0.485409	1.83513
SSU72	2.89644e-41	0.544418	0.893	0.359	7.25095e-37	0	0.98907	2.48059
UBL4A	2.99355e-41	0.441982	0.562	0.108	7.49407e-37	0	0.405237	1.8231
TARS	3.20368e-41	0.449863	0.619	0.147	8.02009e-37	0	0.471047	2.17559
STX12	3.24001e-41	0.479685	0.558	0.115	8.11104e-37	0	0.420672	2.32818
WSB2	3.27193e-41	0.389353	0.533	0.093	8.19095e-37	0	0.357471	1.66791
ETF1	3.41318e-41	0.455325	0.692	0.187	8.54455e-37	0	0.548772	2.14671
GARS	3.42198e-41	0.446306	0.634	0.17	8.56658e-37	0	0.511882	1.99789
PDXK	3.49052e-41	0.412414	0.757	0.254	8.73818e-37	0	0.66949	2.42318
CREB3	3.66577e-41	0.343168	0.612	0.162	9.17688e-37	0	0.463138	2.08571
CLDN4	4.94942e-41	0.949354	0.96	0.606	1.23904e-36	0	1.96785	4.39931
CAST	5.27778e-41	0.390517	0.91	0.382	1.32124e-36	0	1.0864	2.49489
NTMT1	6.04388e-41	0.392234	0.675	0.188	1.51302e-36	0	0.517992	2.04812
ALG13	6.07185e-41	0.3432	0.553	0.125	1.52003e-36	0	0.383555	1.81699
MRPL13	6.23971e-41	0.503691	0.858	0.325	1.56205e-36	0	0.884493	2.32125
TPM3	6.80339e-41	0.721048	0.978	0.563	1.70316e-36	0	1.63474	3.2558
LARP4	6.887e-41	0.380514	0.582	0.141	1.72409e-36	0	0.421209	2.06092
CDYL	7.75286e-41	0.514747	0.539	0.103	1.94085e-36	0	0.408307	2.52672
BACE2	7.83801e-41	0.717977	0.572	0.107	1.96217e-36	0	0.556152	2.47261
RND3	1.01341e-40	0.73457	0.57	0.149	2.53697e-36	0	0.581221	3.16813
SEPT11	1.17939e-40	0.362653	0.542	0.116	2.95247e-36	0	0.382473	2.04621
CNN3	1.26371e-40	0.433266	0.822	0.29	3.16358e-36	0	0.833783	2.58808
ARL8A	1.27375e-40	0.394454	0.615	0.173	3.1887e-36	0	0.47423	1.9924
PAK2	1.29435e-40	0.465561	0.846	0.31	3.24027e-36	0	0.840174	2.58912
NDFIP2	1.60629e-40	0.356583	0.583	0.116	4.02119e-36	0	0.397202	1.72671
HIGD1A	1.64474e-40	0.515767	0.806	0.284	4.11744e-36	0	0.805767	2.27733
RSL1D1	1.88245e-40	0.506555	0.901	0.382	4.71253e-36	0	1.01628	2.89145
MAP1LC3B	2.04508e-40	0.646328	0.834	0.305	5.11965e-36	0	0.92411	2.85501
EIF4E2	2.28803e-40	0.37622	0.734	0.233	5.72785e-36	0	0.599599	1.99888
CTSB	2.75218e-40	0.398744	0.781	0.283	6.88982e-36	0	0.736466	2.59566
FNBP4	3.25831e-40	0.427671	0.668	0.179	8.15685e-36	0	0.519713	2.36405
EEF1E1	3.30313e-40	0.40829	0.652	0.206	8.26905e-36	0	0.553573	2.21598
XRN2	3.36999e-40	0.328249	0.787	0.286	8.43642e-36	0	0.704611	2.18013
ERP44	4.08409e-40	0.390532	0.547	0.11	1.02241e-35	0	0.374823	1.71223
CFAP97	4.10453e-40	0.364432	0.643	0.179	1.02753e-35	0	0.493354	1.91046
MPHOSPH10	4.67076e-40	0.389039	0.602	0.151	1.16928e-35	0	0.436469	1.99178
DNM1L	5.6008e-40	0.296143	0.502	0.112	1.40211e-35	0	0.328598	1.86688
TMEM14C	6.56544e-40	0.381177	0.885	0.38	1.64359e-35	0	0.959872	2.28496
PEX16	6.99859e-40	0.29466	0.55	0.13	1.75203e-35	0	0.374455	1.87574
PPIB	7.13599e-40	0.532414	0.962	0.51	1.78642e-35	0	1.40154	3.16164
PKIB	8.0725e-40	0.446671	0.765	0.276	2.02087e-35	0	0.862998	3.04028
ATF4	8.6497e-40	0.438933	0.859	0.396	2.16537e-35	0	1.02691	2.97336
PABPC4	8.80204e-40	0.36069	0.639	0.173	2.2035e-35	0	0.482787	2.00453
SMIM15	9.63468e-40	0.263022	0.63	0.187	2.41195e-35	0	0.457382	1.88102
DPP7	9.80709e-40	0.35951	0.826	0.312	2.45511e-35	0	0.780615	2.37713
UGDH	1.0613e-39	0.642622	0.885	0.35	2.65685e-35	0	1.25152	3.19682
WDR43	1.23686e-39	0.352883	0.598	0.159	3.09636e-35	0	0.447787	2.10865
CHCHD3	1.31562e-39	0.354492	0.625	0.174	3.29353e-35	0	0.462201	1.78315
FBXW5	1.46276e-39	0.338562	0.634	0.188	3.66187e-35	0	0.483235	1.9237
CAPN1	1.58543e-39	0.371337	0.674	0.197	3.96896e-35	0	0.548055	2.03616
GTPBP6	1.68626e-39	0.420654	0.552	0.101	4.22137e-35	0	0.382313	1.80395
ZSWIM7	2.08399e-39	0.335316	0.667	0.193	5.21706e-35	0	0.507231	2.15622
GNPDA1	2.0863e-39	0.466598	0.568	0.109	5.22284e-35	0	0.411309	2.17196
JAK1	2.22998e-39	0.513902	0.749	0.246	5.58254e-35	0	0.704459	2.61787
MAP1LC3A	2.24135e-39	0.391056	0.671	0.206	5.61099e-35	0	0.563991	2.36623
WFDC2	3.15432e-39	1.4216	0.757	0.341	7.89653e-35	0	1.45273	5.33568
DNAJB6	3.5117e-39	0.603945	0.947	0.441	8.79119e-35	0	1.23366	3.46831
DYNC1H1	3.58006e-39	0.366612	0.801	0.305	8.96232e-35	0	0.759421	2.17272
VBP1	4.43906e-39	0.507053	0.75	0.203	1.11127e-34	0	0.626752	2.09871
HLA-A	4.99731e-39	0.307776	0.949	0.454	1.25103e-34	0	1.47902	3.57605
DNAJC7	5.19493e-39	0.344556	0.739	0.238	1.3005e-34	0	0.615336	2.16448
MRPL18	5.79742e-39	0.33596	0.8	0.312	1.45133e-34	0	0.727287	2.4857
GLRX	6.16643e-39	0.966718	0.631	0.191	1.5437e-34	0	0.783818	3.96619
USP47	7.39575e-39	0.370746	0.604	0.16	1.85145e-34	0	0.446977	2.22619
WDR1	8.65069e-39	0.517812	0.763	0.267	2.16561e-34	0	0.734241	2.47954
KRT15	8.98637e-39	0.484834	0.582	0.189	2.24965e-34	0	0.824767	3.76701
XRCC6	1.0309e-38	0.299571	0.762	0.313	2.58074e-34	0	0.713748	2.29958
SPCS3	1.04141e-38	0.333074	0.661	0.189	2.60706e-34	0	0.511265	1.97533
PLEC	1.04515e-38	0.49274	0.65	0.209	2.61643e-34	0	0.601064	2.93697
SELENOF	1.11567e-38	0.44754	0.813	0.307	2.79296e-34	0	0.795717	2.17608
RELA	1.30897e-38	0.347376	0.54	0.117	3.27688e-34	0	0.363279	1.83769
MRPL4	1.471e-38	0.465242	0.797	0.272	3.6825e-34	0	0.724489	2.14385
CCDC12	1.65245e-38	0.271252	0.718	0.23	4.13674e-34	0	0.561312	1.99377
TIMM17A	1.84408e-38	0.41482	0.813	0.307	4.61647e-34	0	0.758977	2.58035
FAM3C	1.84625e-38	0.432555	0.58	0.158	4.62189e-34	0	0.465551	2.30484
SERINC2	2.18799e-38	0.629921	0.827	0.369	5.47742e-34	0	1.03947	3.07232
BEX2	2.32824e-38	0.495668	0.663	0.155	5.82852e-34	0	0.570354	2.3351
RTRAF	2.57326e-38	0.401153	0.928	0.448	6.4419e-34	0	1.12169	2.35041
MRPL47	2.68003e-38	0.448182	0.806	0.288	6.7092e-34	0	0.757773	2.4314
PKN1	3.01029e-38	0.293033	0.532	0.117	7.53597e-34	0	0.355645	1.93654
TXNDC9	3.01238e-38	0.307337	0.615	0.18	7.5412e-34	0	0.445639	1.85339
RAB18	3.10244e-38	0.399001	0.874	0.323	7.76666e-34	0	0.890689	2.27168
UBE2I	3.10637e-38	0.618316	0.956	0.455	7.77649e-34	0	1.2502	2.79432
SLC35F6	3.28565e-38	0.271366	0.56	0.15	8.2253e-34	0	0.407459	1.92616
EEA1	3.41825e-38	0.290138	0.505	0.128	8.55724e-34	0	0.339706	1.8689
TM2D2	3.97025e-38	0.358435	0.607	0.155	9.93912e-34	0	0.457742	2.13435
NOLC1	4.4642e-38	0.415634	0.61	0.155	1.11757e-33	0	0.470642	2.21103
PRRC2C	4.63637e-38	0.630024	0.955	0.472	1.16067e-33	0	1.41425	3.03227
SELENOS	4.65169e-38	0.408864	0.925	0.45	1.1645e-33	0	1.12926	2.84993
HSPA4	4.70609e-38	0.285279	0.644	0.141	1.17812e-33	0	0.480652	2.46114
GTF3A	4.78846e-38	0.41326	0.887	0.368	1.19874e-33	0	1.00081	2.56667
MAGOHB	5.07615e-38	0.337196	0.631	0.186	1.27076e-33	0	0.483453	2.43412
ZNF622	5.14898e-38	0.386895	0.571	0.118	1.289e-33	0	0.400132	2.07567
NT5C3A	5.17653e-38	0.309199	0.556	0.14	1.29589e-33	0	0.380051	1.85704
SRPK1	5.32595e-38	0.531572	0.7	0.159	1.3333e-33	0	0.556658	2.13249
MED8	5.71694e-38	0.398559	0.584	0.12	1.43118e-33	0	0.407359	1.98895
GOLGA4	6.27878e-38	0.578654	0.864	0.336	1.57183e-33	0	0.96937	2.57471
IER5	8.67938e-38	0.63003	0.66	0.173	2.1728e-33	0	0.636415	4.23049
DNAJC8	8.73723e-38	0.371821	0.811	0.296	2.18728e-33	0	0.737848	2.04446
RRP1	9.26019e-38	0.373457	0.542	0.105	2.3182e-33	0	0.372751	1.84772
PDCD10	9.92677e-38	0.510032	0.853	0.286	2.48507e-33	0	0.825467	2.18551
COMMD2	1.0036e-37	0.330391	0.595	0.157	2.51242e-33	0	0.417667	1.77339
IMP4	1.0083e-37	0.327223	0.684	0.232	2.52418e-33	0	0.560316	2.36172
SUGT1	1.0165e-37	0.3246	0.6	0.161	2.5447e-33	0	0.43623	2.18968
CAPZA2	1.10758e-37	0.313766	0.815	0.308	2.77271e-33	0	0.744157	2.12456
FAM49B	1.22477e-37	0.327745	0.768	0.278	3.06609e-33	0	0.681665	2.2992
ALG5	1.29407e-37	0.295222	0.64	0.192	3.23958e-33	0	0.48951	2.21416
ACADVL	1.32504e-37	0.698574	0.82	0.291	3.3171e-33	0	0.935	2.67037
RPS19BP1	1.58183e-37	0.59224	0.911	0.407	3.95996e-33	0	1.11678	2.56261
PRMT1	1.65599e-37	0.535682	0.794	0.331	4.14561e-33	0	0.8552	2.72736
LRRFIP1	1.94229e-37	0.581125	0.927	0.455	4.86232e-33	0	1.26046	3.196
TMOD3	1.97779e-37	0.338184	0.614	0.182	4.9512e-33	0	0.459054	2.03804
GOSR1	2.02466e-37	0.263812	0.57	0.162	5.06855e-33	0	0.38786	1.87504
PGK1	2.04948e-37	0.451095	0.959	0.452	5.13066e-33	0	1.37938	3.24193
SRSF7	2.18388e-37	0.660523	0.922	0.426	5.46712e-33	0	1.22861	2.91786
MTDH	2.19296e-37	0.710623	0.979	0.584	5.48986e-33	0	1.75093	3.39916
ENOPH1	2.31863e-37	0.351248	0.553	0.114	5.80446e-33	0	0.368677	1.85532
C1orf43	2.51061e-37	0.475657	0.943	0.446	6.28506e-33	0	1.15885	2.62366
TMCO3	2.51799e-37	0.267015	0.622	0.19	6.30353e-33	0	0.467877	2.08033
TUBA1B	2.60339e-37	0.601657	0.965	0.559	6.51732e-33	0	1.81729	3.72222
EIF4A1	3.20803e-37	0.569286	0.923	0.408	8.03097e-33	0	1.16454	2.77198
IDI1	3.24827e-37	0.418798	0.728	0.234	8.13172e-33	0	0.662208	2.66412
CCDC124	3.80402e-37	0.32036	0.787	0.3	9.52298e-33	0	0.71139	2.29676
CYR61	4.57104e-37	0.676094	0.601	0.201	1.14431e-32	0	0.710796	3.71487
ARL1	4.57341e-37	0.444262	0.832	0.315	1.14491e-32	0	0.818292	2.57339
RRP36	5.22197e-37	0.313984	0.552	0.146	1.30727e-32	0	0.38932	1.81749
HMOX2	5.27581e-37	0.355574	0.649	0.189	1.32075e-32	0	0.49908	1.84961
ARPC5	5.777e-37	0.512932	0.912	0.393	1.44621e-32	0	1.06499	3.17228
DDX54	6.41854e-37	0.262647	0.514	0.126	1.60682e-32	0	0.338343	1.83504
SDHD	6.85437e-37	0.360235	0.573	0.12	1.71592e-32	0	0.393246	1.81915
TUSC3	7.9344e-37	0.275822	0.527	0.112	1.9863e-32	0	0.361834	2.02957
VAT1	7.9575e-37	0.280008	0.502	0.115	1.99208e-32	0	0.33661	1.84527
ARCN1	8.04126e-37	0.39249	0.603	0.146	2.01305e-32	0	0.436902	2.00144
PNO1	8.62169e-37	0.330915	0.52	0.112	2.15835e-32	0	0.34798	1.83522
BLOC1S4	9.16766e-37	0.303363	0.591	0.169	2.29503e-32	0	0.415089	1.82633
RAB3IP	9.72225e-37	0.405602	0.537	0.121	2.43387e-32	0	0.398883	2.65374
HPRT1	9.99998e-37	0.405436	0.623	0.145	2.5034e-32	0	0.459967	2.37468
CEACAM6	1.0226e-36	0.823133	0.525	0.11	2.55998e-32	0	0.679217	3.16466
LSM12	1.11332e-36	0.380844	0.685	0.185	2.78708e-32	0	0.52987	2.05878
PSMG2	1.13768e-36	0.275696	0.702	0.245	2.84806e-32	0	0.563725	1.95453
ORMDL1	1.26826e-36	0.277885	0.635	0.202	3.17495e-32	0	0.4709	1.93976
UBE2D2	1.27484e-36	0.462848	0.901	0.406	3.19143e-32	0	1.01771	2.53637
MDH2	1.32994e-36	0.512122	0.954	0.477	3.32936e-32	0	1.2693	2.65186
PDHA1	1.3375e-36	0.422197	0.632	0.154	3.34831e-32	0	0.471918	1.96818
VPS29	1.49154e-36	0.512553	0.903	0.373	3.73393e-32	0	1.02604	2.25413
HERC4	1.85544e-36	0.326075	0.503	0.127	4.64491e-32	0	0.359109	1.97831
KATNBL1	1.97724e-36	0.526093	0.624	0.131	4.94982e-32	0	0.477986	3.29975
MRPS18C	1.99588e-36	0.389122	0.749	0.241	4.99649e-32	0	0.660531	2.16585
SAT2	2.0425e-36	0.284907	0.63	0.204	5.1132e-32	0	0.498459	1.9608
ABHD5	2.06745e-36	0.291964	0.563	0.148	5.17565e-32	0	0.397803	2.0743
JMJD1C	2.11447e-36	0.278454	0.605	0.175	5.29335e-32	0	0.441552	2.40767
TMEM126A	2.28279e-36	0.436519	0.675	0.18	5.71474e-32	0	0.531401	2.06995
DEXI	2.38454e-36	0.32242	0.505	0.101	5.96946e-32	0	0.343647	1.74383
DAD1	2.93411e-36	0.486955	0.961	0.531	7.34526e-32	0	1.38443	2.73483
MICU2	2.97137e-36	0.307296	0.528	0.127	7.43854e-32	0	0.356504	1.99481
CCAR1	2.98526e-36	0.268872	0.62	0.21	7.4733e-32	0	0.475604	2.38781
ATP13A3	3.23917e-36	0.320957	0.544	0.134	8.10894e-32	0	0.375958	2.08355
SLBP	3.74244e-36	0.287042	0.61	0.184	9.36884e-32	0	0.443159	2.41898
CYTOR	3.81337e-36	0.497737	0.768	0.245	9.54639e-32	0	0.741098	2.81076
BRIX1	4.94269e-36	0.401732	0.593	0.154	1.23735e-31	0	0.445758	2.18062
LLPH	5.79438e-36	0.330799	0.695	0.216	1.45056e-31	0	0.540573	1.96818
SNX6	5.85033e-36	0.282101	0.734	0.261	1.46457e-31	0	0.592742	2.03066
TMEM14B	6.30237e-36	0.381734	0.884	0.387	1.57774e-31	0	0.974528	2.37459
SEPT7	6.34763e-36	0.467045	0.909	0.368	1.58906e-31	0	1.00955	2.398
BOD1L1	6.37555e-36	0.349634	0.606	0.156	1.59606e-31	0	0.447344	1.94151
NTN4	6.51872e-36	0.267226	0.577	0.148	1.6319e-31	0	0.464396	2.49397
TFG	6.92179e-36	0.456944	0.842	0.289	1.7328e-31	0	0.805798	2.31391
SARS	9.56459e-36	0.331502	0.739	0.261	2.3944e-31	0	0.646037	2.43841
EIF4G1	9.59169e-36	0.413393	0.775	0.274	2.40118e-31	0	0.699957	2.53821
ZNRD1	1.02619e-35	0.355711	0.604	0.157	2.56897e-31	0	0.448992	1.98107
SSB	1.15338e-35	0.55013	0.871	0.327	2.88737e-31	0	0.92748	2.2812
ATP6V0E1	1.26666e-35	0.597734	0.986	0.653	3.17095e-31	0	1.78188	3.12132
ITPRIPL2	1.31034e-35	0.439141	0.614	0.146	3.2803e-31	0	0.502558	2.36392
ESD	1.44879e-35	0.2899	0.764	0.285	3.62691e-31	0	0.654069	2.26114
PLPP2	1.50572e-35	0.343533	0.81	0.316	3.76942e-31	0	0.8127	2.37932
NDUFA12	1.53704e-35	0.297925	0.886	0.398	3.84783e-31	0	0.95578	2.2976
USP7	1.54493e-35	0.387679	0.643	0.167	3.86757e-31	0	0.479894	1.85988
IRF1	1.6007e-35	0.259105	0.641	0.205	4.0072e-31	0	0.572841	3.27052
CARS2	1.68591e-35	0.365729	0.525	0.115	4.22051e-31	0	0.372773	1.97496
TNIP2	1.71865e-35	0.459693	0.571	0.103	4.30246e-31	0	0.412953	2.19462
GMPS	1.82828e-35	0.327519	0.534	0.131	4.57692e-31	0	0.363956	1.93883
SNRPD1	1.99621e-35	0.490921	0.949	0.486	4.99731e-31	0	1.29453	2.72317
PLEKHB2	2.19442e-35	0.384671	0.699	0.221	5.4935e-31	0	0.568655	2.18678
GNG5	2.49348e-35	0.470404	0.987	0.609	6.24217e-31	0	1.70378	2.91721
PTRH2	3.43975e-35	0.382619	0.508	0.091	8.61108e-31	0	0.341618	1.75667
DDRGK1	3.57011e-35	0.346644	0.789	0.279	8.93741e-31	0	0.706751	2.31368
ARF4	3.5813e-35	0.630973	0.968	0.491	8.96543e-31	0	1.39701	3.35991
CERS2	3.65578e-35	0.252165	0.695	0.222	9.15187e-31	0	0.562109	2.10066
LEPROTL1	3.93405e-35	0.332468	0.644	0.189	9.8485e-31	0	0.500733	2.12445
NUFIP2	3.95839e-35	0.298272	0.645	0.206	9.90944e-31	0	0.493351	2.03616
METTL5	4.41145e-35	0.455667	0.725	0.232	1.10436e-30	0	0.637942	2.00314
EMC6	4.86474e-35	0.498406	0.848	0.311	1.21784e-30	0	0.83493	2.33477
BBC3	5.00286e-35	0.564222	0.502	0.101	1.25242e-30	0	0.437688	2.44146
NOP16	5.74501e-35	0.366648	0.544	0.13	1.43821e-30	0	0.408414	2.44175
OCIAD1	5.90193e-35	0.363471	0.834	0.338	1.47749e-30	0	0.822732	2.17189
MTCH2	5.98229e-35	0.288332	0.761	0.279	1.49761e-30	0	0.640793	2.08662
DDX39A	7.69916e-35	0.339529	0.616	0.179	1.92741e-30	0	0.470992	2.21894
UTP11	7.89707e-35	0.33732	0.51	0.114	1.97695e-30	0	0.350341	1.8231
CISD1	9.75247e-35	0.270516	0.591	0.169	2.44143e-30	0	0.437785	1.97652
PMAIP1	1.24695e-34	0.478032	0.55	0.186	3.12161e-30	0	0.519584	3.5787
ELF1	1.55991e-34	0.289206	0.655	0.225	3.90507e-30	0	0.509858	2.39899
LDHA	1.60837e-34	0.43952	0.984	0.606	4.02638e-30	0	1.96913	3.65069
ANKLE2	1.61155e-34	0.34737	0.521	0.114	4.03436e-30	0	0.360974	2.3753
UBE2D1	1.69796e-34	0.303375	0.539	0.132	4.25068e-30	0	0.371514	1.91046
PPP1R2	1.87086e-34	0.337645	0.736	0.265	4.68351e-30	0	0.632267	2.3682
RABGGTB	1.97989e-34	0.258554	0.6	0.16	4.95646e-30	0	0.441428	2.09833
PSMB5	2.07146e-34	0.501021	0.921	0.457	5.18569e-30	0	1.21362	2.66812
PRDX6	2.42804e-34	0.585656	0.972	0.534	6.07835e-30	0	1.46633	2.89785
ARPC5L	2.43999e-34	0.442795	0.861	0.339	6.10827e-30	0	0.871278	2.36154
PITPNB	2.57146e-34	0.324943	0.517	0.131	6.4374e-30	0	0.368162	1.96554
TSC22D1	3.3569e-34	0.683663	0.85	0.385	8.40366e-30	0	1.14005	3.97883
AATF	3.43728e-34	0.278249	0.504	0.117	8.60488e-30	0	0.332023	1.80777
DYNC1LI1	4.07604e-34	0.303584	0.54	0.138	1.0204e-29	0	0.367187	2.03959
C8orf59	4.67376e-34	0.41246	0.908	0.404	1.17003e-29	0	1.09174	2.51528
IFNGR2	4.67407e-34	0.335892	0.681	0.233	1.17011e-29	0	0.568156	2.24019
PPP4C	6.13919e-34	0.405317	0.921	0.441	1.53688e-29	0	1.09464	2.68805
MGST3	6.20897e-34	0.446503	0.98	0.642	1.55435e-29	0	1.72369	3.2345
CYC1	7.18327e-34	0.386187	0.955	0.482	1.79826e-29	0	1.25906	2.70402
PRPF40A	7.38009e-34	0.341124	0.818	0.317	1.84753e-29	0	0.780488	2.11185
YWHAZ	7.74768e-34	1.09715	0.982	0.699	1.93955e-29	0	2.25592	4.65432
TMEM126B	1.17201e-33	0.343819	0.574	0.153	2.934e-29	0	0.416872	1.86333
WDR46	1.2652e-33	0.284609	0.512	0.116	3.16731e-29	0	0.34289	1.98749
CNBP	1.29048e-33	0.531556	0.958	0.449	3.23059e-29	0	1.25455	2.68687
SRA1	1.3249e-33	0.348842	0.681	0.233	3.31675e-29	0	0.579798	2.17906
BAG3	1.34387e-33	0.399475	0.599	0.155	3.36425e-29	0	0.487367	3.24461
KRT7	1.38276e-33	1.21654	0.945	0.583	3.46161e-29	0	2.48877	5.27734
GIPC1	1.6565e-33	0.426083	0.757	0.269	4.14689e-29	0	0.683846	2.2052
MRPS10	2.02201e-33	0.384749	0.736	0.25	5.0619e-29	0	0.624482	2.19834
FKBP4	2.21064e-33	0.535053	0.902	0.404	5.53411e-29	0	1.10777	3.4236
STUB1	2.23972e-33	0.466021	0.939	0.479	5.60691e-29	0	1.21674	2.61278
UBE2K	2.31334e-33	0.261388	0.773	0.309	5.79122e-29	0	0.66384	2.04907
ITGB1	2.41748e-33	0.331467	0.877	0.387	6.05193e-29	0	0.976074	2.74079
BID	2.92727e-33	0.367914	0.566	0.151	7.32812e-29	0	0.425475	1.86702
RNF7	2.93474e-33	0.604591	0.948	0.481	7.34682e-29	0	1.29799	2.6033
ATAD1	3.12231e-33	0.253798	0.514	0.118	7.81638e-29	0	0.335639	1.68858
DUSP5	3.21347e-33	0.453097	0.527	0.128	8.04459e-29	0	0.447342	2.97414
STIP1	3.8885e-33	0.415799	0.656	0.181	9.73446e-29	0	0.518015	2.54866
MAL2	5.64436e-33	0.399133	0.917	0.461	1.41301e-28	0	1.17087	2.67175
NME1	6.05901e-33	0.635516	0.923	0.439	1.51681e-28	0	1.24538	2.98133
ATP6V0B	6.77772e-33	0.677124	0.993	0.609	1.69673e-28	0	1.85413	3.16238
RAB14	8.42167e-33	0.39684	0.792	0.27	2.10828e-28	0	0.691915	2.05899
TFAP2A	8.9837e-33	0.39636	0.815	0.31	2.24898e-28	0	0.8421	2.52995
TBX3	9.61223e-33	0.448356	0.724	0.246	2.40633e-28	0	0.71731	2.66961
CEBPG	9.83127e-33	0.312514	0.518	0.125	2.46116e-28	0	0.358972	1.99536
UBA2	1.39851e-32	0.264161	0.593	0.189	3.50103e-28	0	0.418999	2.17193
LAMP2	1.46123e-32	0.258783	0.763	0.299	3.65805e-28	0	0.656274	2.21982
PTGES2	1.5539e-32	0.331489	0.558	0.151	3.89004e-28	0	0.406198	1.99542
CD55	2.05204e-32	0.283602	0.509	0.135	5.13709e-28	0	0.374213	2.48148
TBRG1	2.07826e-32	0.322907	0.539	0.114	5.20271e-28	0	0.362942	2.05754
SPPL2A	2.12614e-32	0.26979	0.55	0.154	5.32258e-28	0	0.390883	2.11977
AGO2	2.22076e-32	0.312421	0.547	0.158	5.55945e-28	0	0.398388	2.00662
DAZAP1	2.38076e-32	0.312126	0.653	0.195	5.95999e-28	0	0.49005	2.04048
SPEN	2.75162e-32	0.381487	0.536	0.118	6.8884e-28	0	0.369634	1.91127
IARS	2.87636e-32	0.332056	0.568	0.15	7.20068e-28	0	0.408802	1.94036
COPS2	3.59847e-32	0.286183	0.563	0.15	9.00842e-28	0	0.388419	1.80268
MTCH1	4.74734e-32	0.348642	0.8	0.318	1.18845e-27	0	0.755139	2.2735
CTR9	4.9921e-32	0.269258	0.505	0.132	1.24972e-27	0	0.342268	1.99542
ARPC2	5.19578e-32	0.538296	0.974	0.495	1.30071e-27	0	1.47322	2.76978
SRGAP1	5.27532e-32	0.300464	0.5	0.136	1.32062e-27	0	0.360504	2.30041
ELOVL1	5.29271e-32	0.272846	0.58	0.165	1.32498e-27	0	0.408864	1.94036
TIAL1	5.62321e-32	0.310329	0.669	0.203	1.40771e-27	0	0.506258	1.94151
G3BP1	5.88071e-32	0.269148	0.739	0.279	1.47218e-27	0	0.615769	2.1448
MRPS12	7.45903e-32	0.367852	0.828	0.347	1.86729e-27	0	0.813256	2.19808
UFM1	1.08275e-31	0.30644	0.771	0.302	2.71055e-27	0	0.687975	2.19722
NAA50	1.09339e-31	0.336727	0.699	0.224	2.73719e-27	0	0.571032	2.43666
FUNDC2	1.19889e-31	0.279438	0.751	0.277	3.0013e-27	0	0.628515	2.07567
ARPP19	1.21941e-31	0.322685	0.835	0.348	3.05268e-27	0	0.802517	2.18355
NPTN	1.34271e-31	0.298942	0.578	0.163	3.36133e-27	0	0.423309	1.85709
ANP32B	1.47662e-31	0.423823	0.888	0.369	3.69658e-27	0	0.943772	2.35999
WDR74	2.16105e-31	0.327459	0.536	0.129	5.40997e-27	0	0.388245	2.07223
TTC19	2.69758e-31	0.269875	0.602	0.182	6.75312e-27	0	0.443032	1.90113
PSMB3	3.21718e-31	0.37913	0.932	0.481	8.05389e-27	0	1.20551	2.83914
CITED4	3.30528e-31	0.506898	0.587	0.182	8.27443e-27	0	0.574571	2.87186
FAM114A1	3.39664e-31	0.378196	0.629	0.184	8.50315e-27	0	0.500511	2.07893
AURKAIP1	3.68583e-31	0.449376	0.972	0.577	9.2271e-27	0	1.47143	2.76582
PPFIA1	3.82298e-31	0.292061	0.629	0.189	9.57046e-27	0	0.490427	2.27598
SLTM	5.32396e-31	0.269257	0.773	0.319	1.3328e-26	0	0.708934	2.20883
TPR	5.53141e-31	0.280039	0.761	0.292	1.38473e-26	0	0.657324	2.14043
MSMO1	5.67324e-31	0.25134	0.543	0.173	1.42024e-26	0	0.418931	2.7034
COA4	5.77152e-31	0.424503	0.829	0.341	1.44484e-26	0	0.835891	2.5294
SYNCRIP	6.1903e-31	0.395811	0.777	0.283	1.54968e-26	0	0.703315	2.20704
ACTR10	6.26972e-31	0.302461	0.644	0.205	1.56956e-26	0	0.482713	2.09381
SLC35B1	6.51472e-31	0.289834	0.617	0.193	1.6309e-26	0	0.453781	2.14814
APOO	7.75542e-31	0.38201	0.514	0.102	1.94149e-26	0	0.356369	1.93743
UBE2B	7.83586e-31	0.409778	0.921	0.435	1.96163e-26	0	1.06983	2.81983
CCDC47	8.46423e-31	0.295202	0.637	0.211	2.11894e-26	0	0.479456	2.19663
HAX1	9.08883e-31	0.293932	0.84	0.363	2.2753e-26	0	0.816328	2.31342
MRPL19	9.13896e-31	0.254002	0.555	0.164	2.28785e-26	0	0.381046	1.86669
B4GALT1	9.85335e-31	0.380424	0.651	0.214	2.46669e-26	0	0.625051	3.37457
EIF1AX	9.86009e-31	0.490148	0.974	0.569	2.46837e-26	0	1.50345	3.2193
ACTN4	1.13042e-30	0.328896	0.853	0.373	2.82988e-26	0	0.878345	2.34991
AASDHPPT	1.16829e-30	0.308195	0.505	0.123	2.92469e-26	0	0.341479	1.94651
GRPEL1	1.19115e-30	0.309276	0.643	0.207	2.98192e-26	0	0.492306	2.16699
UGCG	1.57331e-30	0.367054	0.793	0.336	3.93862e-26	0	0.898995	2.96578
CACYBP	1.5791e-30	0.473048	0.787	0.31	3.95311e-26	0	0.8204	3.43433
MDH1	1.59797e-30	0.3327	0.69	0.238	4.00035e-26	0	0.586493	2.12794
TAF1D	1.64579e-30	0.400263	0.713	0.265	4.12006e-26	0	0.638814	2.84917
TWF1	1.80008e-30	0.278654	0.585	0.168	4.50632e-26	0	0.403358	1.88433
REEP3	2.29851e-30	0.286059	0.654	0.204	5.75409e-26	0	0.49994	2.08427
CALM1	2.63408e-30	0.486675	0.979	0.598	6.59416e-26	0	1.73162	3.25632
RBM3	2.68933e-30	0.534502	0.945	0.57	6.73247e-26	0	1.53437	3.34639
RAB5IF	2.93749e-30	0.317421	0.791	0.339	7.35372e-26	0	0.774462	2.43138
AKAP13	2.94599e-30	0.327502	0.508	0.123	7.37498e-26	0	0.36348	2.11564
ABHD11	3.0835e-30	0.339651	0.683	0.265	7.71923e-26	0	0.638333	2.42154
SELENOT	3.67827e-30	0.317856	0.864	0.399	9.20818e-26	0	0.895544	2.45888
PKM	3.98595e-30	0.528841	0.921	0.51	9.97843e-26	0	1.34446	3.26664
COQ10B	4.35139e-30	0.261721	0.565	0.149	1.08933e-25	0	0.379926	1.83277
PGP	4.5325e-30	0.40142	0.67	0.195	1.13466e-25	0	0.533553	2.0192
DNAJB9	6.20174e-30	0.28653	0.542	0.151	1.55254e-25	0	0.40588	2.4507
ZFAND1	1.02393e-29	0.26936	0.58	0.163	2.56331e-25	0	0.415848	1.85532
BEX4	1.03996e-29	0.291595	0.677	0.235	2.60343e-25	0	0.56354	2.35364
ETHE1	1.10636e-29	0.497314	0.716	0.255	2.76967e-25	0	0.698491	2.61141
YWHAB	1.12036e-29	0.483175	0.995	0.651	2.80471e-25	0	1.87236	3.05245
CHCHD1	1.22309e-29	0.255153	0.794	0.318	3.06189e-25	0	0.700495	2.18956
DDX56	1.27867e-29	0.270048	0.513	0.131	3.20101e-25	0	0.339999	1.80905
HNRNPDL	1.33011e-29	0.625282	0.914	0.49	3.32979e-25	0	1.2843	3.18123
WNK1	1.46112e-29	0.348438	0.682	0.239	3.65778e-25	0	0.570949	2.18741
NAA10	1.68541e-29	0.419267	0.842	0.337	4.21925e-25	0	0.84503	2.29231
CD44	1.69522e-29	0.26471	0.847	0.411	4.24382e-25	0	1.00298	2.96168
FAM204A	2.05208e-29	0.262589	0.765	0.285	5.13717e-25	0	0.64781	2.19722
DESI2	2.41763e-29	0.258414	0.547	0.16	6.0523e-25	0	0.379812	1.84853
PARL	2.83097e-29	0.300411	0.6	0.164	7.08705e-25	0	0.420478	1.8372
ARPC4	4.26693e-29	0.251918	0.756	0.297	1.06818e-24	0	0.656147	2.1771
CCDC25	4.29018e-29	0.30979	0.667	0.208	1.074e-24	0	0.513705	2.01959
ITGAE	5.17683e-29	0.267897	0.574	0.167	1.29597e-24	0	0.418813	1.96674
PSMA7	6.03035e-29	0.29736	1	0.732	1.50964e-24	0	2.32997	3.71599
VPS35	6.09647e-29	0.300353	0.758	0.283	1.52619e-24	0	0.645524	2.17079
NXT1	6.64249e-29	0.301813	0.603	0.177	1.66288e-24	0	0.445142	2.40134
COMMD5	6.82192e-29	0.25832	0.596	0.17	1.7078e-24	0	0.420679	2.12534
IPO7	1.10988e-28	0.388144	0.705	0.223	2.77847e-24	0	0.571421	2.29702
CCNC	1.29855e-28	0.356455	0.625	0.18	3.25079e-24	0	0.476835	1.97167
DNAJC15	1.3043e-28	0.304378	0.751	0.311	3.2652e-24	0	0.716283	2.18874
PLIN3	1.34538e-28	0.326677	0.593	0.205	3.36802e-24	0	0.489102	2.47615
BZW2	1.38567e-28	0.406796	0.718	0.243	3.46888e-24	0	0.619569	2.25111
EXOSC8	1.51359e-28	0.307329	0.502	0.12	3.78912e-24	0	0.338451	1.85078
LAP3	1.56425e-28	0.360421	0.61	0.161	3.91594e-24	0	0.445079	1.95557
CCT4	1.88102e-28	0.366983	0.81	0.314	4.70895e-24	0	0.764544	2.2591
B3GAT3	1.89882e-28	0.265634	0.587	0.181	4.75351e-24	0	0.429331	2.04974
RPL39L	2.29117e-28	0.342415	0.555	0.158	5.73571e-24	0	0.424354	2.47553
PHB	2.40621e-28	0.400529	0.891	0.423	6.0237e-24	0	1.02021	2.56729
ITPA	2.47553e-28	0.281656	0.681	0.219	6.19725e-24	0	0.520604	2.02766
RDX	2.91149e-28	0.254969	0.516	0.155	7.28862e-24	0	0.362212	2.05566
BZW1	3.03514e-28	0.615682	0.895	0.449	7.59817e-24	0	1.20908	3.30374
ATP5F1B	3.40919e-28	0.422995	0.942	0.467	8.53456e-24	0	1.2182	2.55699
KRT10	3.57625e-28	0.435347	0.956	0.562	8.95279e-24	0	1.42763	3.28939
SLC25A37	4.44599e-28	0.292842	0.55	0.166	1.11301e-23	0	0.417505	2.40857
DCTPP1	4.90179e-28	0.393485	0.863	0.388	1.22711e-23	0	0.928848	2.46157
PTGES3	5.0503e-28	0.548857	0.988	0.579	1.26429e-23	0	1.67223	3.91807
SRP72	5.47757e-28	0.250811	0.75	0.279	1.37126e-23	0	0.621904	2.01011
RUVBL1	5.87992e-28	0.305507	0.556	0.149	1.47198e-23	0	0.398161	1.91067
ADPRHL2	6.79573e-28	0.277428	0.523	0.142	1.70124e-23	0	0.357219	1.74633
DDIT3	6.99714e-28	0.768093	0.629	0.198	1.75166e-23	0	0.682297	4.19339
APPL1	7.14359e-28	0.293808	0.686	0.234	1.78833e-23	0	0.541966	1.98435
COPS3	9.12817e-28	0.366216	0.518	0.114	2.28515e-23	0	0.355654	1.93072
GRN	9.40352e-28	0.283852	0.753	0.318	2.35408e-23	0	0.731156	2.74047
DPH3	9.8035e-28	0.315279	0.53	0.129	2.45421e-23	0	0.360226	1.90594
PLK2	1.15794e-27	0.441993	0.556	0.166	2.89879e-23	0	0.521787	3.09684
MCRIP2	1.67082e-27	0.323126	0.737	0.282	4.18273e-23	0	0.666906	2.60434
POLR2H	1.95042e-27	0.298548	0.825	0.375	4.88268e-23	0	0.82829	2.9664
PTTG1IP	2.93512e-27	0.311531	0.834	0.342	7.34778e-23	0	0.799145	2.44873
MRPS6	3.13272e-27	0.259854	0.729	0.288	7.84244e-23	0	0.637461	2.45157
ZNF326	4.06296e-27	0.254014	0.519	0.139	1.01712e-22	0	0.354024	1.80709
PGAM1	4.08094e-27	0.31925	0.873	0.373	1.02162e-22	0	0.917927	2.24681
METTL9	4.87156e-27	0.302881	0.785	0.294	1.21955e-22	0	0.681926	2.06246
MRPS26	6.03081e-27	0.352533	0.85	0.37	1.50975e-22	0	0.884713	2.46474
TOP1	6.85633e-27	0.358461	0.896	0.407	1.71641e-22	0	0.994861	2.79831
CCDC107	8.23773e-27	0.293371	0.581	0.175	2.06223e-22	0	0.446654	2.09683
ZDHHC9	8.66678e-27	0.291327	0.577	0.178	2.16964e-22	0	0.43532	1.93747
WDR45	9.60397e-27	0.2965	0.546	0.141	2.40426e-22	0	0.387507	1.97467
UBE2N	1.12386e-26	0.2739	0.842	0.35	2.81346e-22	0	0.809384	2.23168
EIF1B	1.54612e-26	0.321308	0.789	0.309	3.87055e-22	0	0.704814	2.42312
TPM4	1.77639e-26	0.665506	0.692	0.335	4.44702e-22	0	0.883975	3.79208
STOML2	1.90565e-26	0.376692	0.833	0.348	4.77062e-22	0	0.843945	2.36172
CNDP2	2.22078e-26	0.287942	0.605	0.232	5.55951e-22	0	0.515292	2.73735
SRSF9	2.23333e-26	0.506417	0.966	0.5	5.59091e-22	0	1.36767	2.52804
TRAM1	2.31236e-26	0.262984	0.841	0.377	5.78875e-22	0	0.844125	2.66023
CYCS	3.24e-26	0.521487	0.945	0.484	8.11102e-22	0	1.29773	2.663
RPN2	3.68049e-26	0.265244	0.889	0.419	9.21374e-22	0	0.997237	2.3369
NFE2L2	3.84883e-26	0.301689	0.734	0.26	9.63516e-22	0	0.620626	2.30319
NUTF2	3.90404e-26	0.329805	0.793	0.312	9.77338e-22	0	0.73307	2.32337
DHRS7	3.95226e-26	0.261786	0.587	0.212	9.89408e-22	0	0.482983	2.56891
HERPUD1	4.25865e-26	0.320337	0.736	0.317	1.06611e-21	0	0.764008	3.78247
VDAC3	5.61592e-26	0.305514	0.753	0.287	1.40589e-21	0	0.65468	2.35087
VIM	5.72535e-26	0.640533	0.508	0.177	1.43328e-21	0	0.749233	4.71541
RAD23A	7.34272e-26	0.357403	0.846	0.34	1.83818e-21	0	0.82323	2.26825
SLC25A39	7.91786e-26	0.319267	0.802	0.32	1.98216e-21	0	0.749358	2.3794
AHNAK	8.44261e-26	0.307272	0.915	0.538	2.11352e-21	0	1.24267	3.34067
TWISTNB	1.23361e-25	0.306878	0.554	0.138	3.08822e-21	0	0.385221	1.93942
CCDC6	1.87459e-25	0.257779	0.632	0.217	4.69285e-21	0	0.498919	2.15384
GCSH	2.11812e-25	0.272337	0.604	0.245	5.30249e-21	0	0.511907	2.20231
EIF3G	2.13402e-25	0.407681	0.909	0.461	5.3423e-21	0	1.09071	2.60448
URI1	3.61104e-25	0.268748	0.596	0.182	9.03988e-21	0	0.420287	2.04457
DST	3.77456e-25	0.537331	0.504	0.146	9.44924e-21	0	0.485008	3.2126
TES	3.95434e-25	0.266423	0.597	0.188	9.89929e-21	0	0.438704	2.04409
BLVRB	5.42732e-25	0.624708	0.922	0.495	1.35868e-20	0	1.44706	3.54671
UBXN4	9.03621e-25	0.352775	0.921	0.437	2.26212e-20	0	1.08446	2.51309
RBM8A	9.25915e-25	0.416794	0.95	0.5	2.31793e-20	0	1.28104	2.73085
BCAP31	1.09609e-24	0.434339	0.942	0.459	2.74395e-20	0	1.20262	3.27889
CCDC59	1.41277e-24	0.272693	0.67	0.23	3.53673e-20	0	0.526536	2.09605
RPF2	2.96245e-24	0.288877	0.549	0.149	7.4162e-20	0	0.39091	2.03428
COPB2	3.64177e-24	0.254849	0.681	0.24	9.11682e-20	0	0.530308	2.07567
TATDN1	3.82306e-24	0.26592	0.694	0.255	9.57064e-20	0	0.565942	2.45361
PMP22	4.01067e-24	0.657942	0.517	0.228	1.00403e-19	0	0.624708	3.41089
HIKESHI	5.74127e-24	0.26279	0.579	0.166	1.43727e-19	0	0.40456	3.11068
SH3YL1	7.09836e-24	0.252709	0.619	0.194	1.777e-19	0	0.445941	1.99679
HNRNPAB	9.81665e-24	0.297494	0.869	0.414	2.4575e-19	0	0.941748	2.42899
ITGB1BP1	1.34061e-23	0.297207	0.568	0.173	3.35608e-19	0	0.417228	1.97182
KHDRBS1	1.71309e-23	0.254662	0.803	0.347	4.28855e-19	0	0.746034	2.36521
NAP1L4	3.05623e-23	0.303883	0.753	0.274	7.65097e-19	0	0.628946	2.00592
SSSCA1	3.93392e-23	0.273729	0.698	0.246	9.84818e-19	0	0.566894	2.18034
NCL	6.48119e-23	0.458867	0.959	0.601	1.6225e-18	0	1.54635	3.33158
IBTK	9.93318e-23	0.298034	0.526	0.152	2.48667e-18	0	0.370699	2.02046
REEP5	1.01814e-22	0.399161	0.95	0.543	2.5488e-18	0	1.39108	2.85422
FAF2	1.33702e-22	0.273036	0.521	0.138	3.34708e-18	0	0.343601	1.98046
SCAF11	1.59427e-22	0.333324	0.84	0.365	3.99111e-18	0	0.828717	2.40154
CA12	1.76576e-22	0.456909	0.879	0.467	4.4204e-18	0	1.18943	3.22084
PDAP1	1.87294e-22	0.31437	0.908	0.439	4.68872e-18	0	1.00673	2.41752
YTHDF2	1.99611e-22	0.258324	0.739	0.296	4.99707e-18	0	0.626904	2.16295
RTN4	2.03316e-22	0.407496	0.951	0.558	5.08982e-18	0	1.43206	3.1632
VASP	2.13241e-22	0.345949	0.597	0.177	5.33829e-18	0	0.456254	2.17311
SF3B6	2.29152e-22	0.372773	0.946	0.541	5.73659e-18	0	1.28326	3.00012
PNN	2.86878e-22	0.302922	0.784	0.307	7.18171e-18	0	0.7208	2.31656
PDCD6	2.90861e-22	0.298126	0.938	0.483	7.2814e-18	0	1.14585	2.4585
HSPA8	3.72745e-22	0.543497	0.942	0.587	9.33129e-18	0	1.69098	4.27304
MCTS1	4.54281e-22	0.263702	0.755	0.291	1.13725e-17	0	0.642986	2.20115
C1orf122	5.1327e-22	0.272968	0.83	0.36	1.28492e-17	0	0.847689	2.32318
SOD1	1.0575e-21	0.382718	0.986	0.676	2.64734e-17	0	1.76011	3.5575
JTB	1.53904e-21	0.403036	0.978	0.616	3.85284e-17	0	1.56237	2.90827
COX5A	2.41493e-21	0.264366	0.941	0.547	6.04554e-17	0	1.2782	2.63462
GUK1	3.49774e-21	0.577741	0.999	0.729	8.75624e-17	0	2.18697	3.33922
EIF3B	7.66156e-21	0.318249	0.713	0.252	1.91799e-16	0	0.59315	2.17558
JUND	9.05904e-21	0.301679	0.971	0.602	2.26784e-16	0	1.66051	3.73581
ERRFI1	1.61276e-20	0.262003	0.507	0.189	4.03737e-16	0	0.454945	2.96293
PABPC1	2.77963e-20	0.408089	0.986	0.703	6.95852e-16	0	1.92131	3.80481
RPL36AL	6.77154e-20	0.30818	0.993	0.743	1.69519e-15	0	1.89373	3.20093
EMD	9.69599e-20	0.294998	0.609	0.213	2.42729e-15	0	0.487809	2.35424
ATP6V1F	1.06857e-19	0.474438	0.978	0.601	2.67506e-15	0	1.54316	2.93464
PDLIM1	2.18839e-19	0.342097	0.703	0.298	5.47842e-15	0	0.711306	3.02743
HSP90B1	1.09571e-18	0.383148	0.932	0.508	2.74299e-14	0	1.34387	4.13221
SSR3	2.9248e-18	0.322134	0.918	0.488	7.32193e-14	0	1.16603	2.92317
PIP	8.28127e-18	0.44111	0.742	0.308	2.07313e-13	0	1.41592	7.25173
MRPL20	1.73474e-17	0.301541	0.92	0.527	4.34274e-13	0	1.19638	2.79087
CTSD	1.89832e-17	0.383033	0.802	0.453	4.75224e-13	0	1.02929	4.47381
SPCS1	2.96041e-17	0.303622	0.976	0.619	7.41109e-13	0	1.48536	2.72259
ZNF593	1.03543e-16	0.313384	0.82	0.36	2.59209e-12	0	0.817788	2.33496
SRSF2	9.71423e-16	0.266098	0.904	0.52	2.43186e-11	0	1.18818	2.86625
ATP6V1G1	1.40206e-15	0.370078	0.996	0.725	3.5099e-11	0	2.04382	3.43932
SERBP1	1.25871e-14	0.395955	0.928	0.495	3.15105e-10	0	1.22411	2.65184
COPE	2.13766e-14	0.25802	0.931	0.531	5.35142e-10	0	1.20083	2.74679
TPM1	8.17545e-14	1.00154	0.88	0.618	2.04664e-09	0	1.69051	4.87484
SEC61B	3.60531e-09	0.284401	0.983	0.674	9.02553e-05	0	1.68423	3.26682

## Sheet: up h
Description	GeneRatio	BgRatio	pvalue	p.adjust	qvalue	geneID
HALLMARK_MYC_TARGETS_V1	80/451	200/4386	3.65859e-30	1.79271e-28	1.46344e-28	PSMD8/RAN/C1QBP/PSMC4/PRDX4/NOP56/CCT5/EPRS/ILF2/CCT3/SLC25A3/ODC1/KPNA2/HDGF/GSPT1/CCT2/SSBP1/PSMA1/DDX21/IFRD1/EIF4G2/PSMD14/NPM1/GNL3/PSMC6/EIF2S1/EEF1B2/YWHAQ/NDUFAB1/PSMD1/SNRPA1/COPS5/EIF3D/PPM1G/PSMD7/CCT7/TCP1/HNRNPR/SRM/PSMB2/PSMD3/EXOSC7/MYC/EIF4H/AIMP2/HSPD1/ETF1/RSL1D1/PABPC4/VBP1/XRCC6/NOLC1/SRPK1/PGK1/SRSF7/EIF4A1/HPRT1/SSB/SNRPD1/NOP16/LDHA/CYC1/CNBP/NME1/UBA2/IARS/G3BP1/PSMB3/SYNC…
HALLMARK_MTORC1_SIGNALING	50/451	200/4386	7.58384e-10	1.85804e-08	1.51677e-08	TXNRD1/SQSTM1/PPA1/ENO1/PSMA3/PSMD12/PSMC4/CCT6A/EPRS/PSMD13/MAP2K3/ACTR3/TUBA4A/IFRD1/PSMD14/PSMC6/PSMC2/PSMG1/COPS5/TOMM40/ATP6V1D/NAMPT/UBE2D3/M6PR/HSPA9/RIT1/G6PD/HSPD1/HSPA5/ETF1/EEF1E1/GLRX/HSPA4/PGK1/IDI1/PNO1/HPRT1/GMPS/DDX39A/LDHA/PSMB5/ARPC5L/PITPNB/STIP1/UFM1/CACYBP/DDIT3/TES/PDAP1/HSP90B1
HALLMARK_MYC_TARGETS_V2	17/451	58/4386	4.30529e-05	0.000633426	0.000517082	NOP56/NPM1/GNL3/NIP7/SRM/MYC/MRTO4/AIMP2/HSPD1/MPHOSPH10/WDR43/NOLC1/IMP4/NOP16/WDR74/PHB/DCTPP1
HALLMARK_UNFOLDED_PROTEIN_RESPONSE	26/451	113/4386	5.20357e-05	0.000633426	0.000517082	NOP56/CEBPB/EIF4A3/STC2/ATP6V0D1/NPM1/EIF2S1/DKC1/DNAJC3/HSPA9/KIF5B/HSPA5/TARS/ATF4/SPCS3/NOLC1/EIF4A1/EIF4G1/YWHAZ/BAG3/CEBPG/IARS/DNAJB9/HERPUD1/HSP90B1/SPCS1
HALLMARK_APOPTOSIS	33/451	161/4386	6.46353e-05	0.000633426	0.000517082	TNFRSF12A/ISG20/LGALS3/SAT1/HMOX1/SQSTM1/SOD2/VDAC2/BTG3/LMNA/PEA15/DNAJA1/GSN/DNAJC3/BCL10/CASP7/GADD45A/EMP1/CFLAR/IFNGR1/TIMP1/IER3/DAP3/ETF1/DNM1L/RELA/IRF1/PMAIP1/BID/CD44/DDIT3/BCAP31/SOD1
HALLMARK_REACTIVE_OXIGEN_SPECIES_PATHWAY	14/451	49/4386	0.000274964	0.00224554	0.0018331	GCLM/TXNRD1/SOD2/PFKP/PRDX4/MGST1/GLRX2/PRNP/G6PD/GLRX/HMOX2/PRDX6/SOD1/PDLIM1
HALLMARK_OXIDATIVE_PHOSPHORYLATION	35/451	200/4386	0.00097149	0.00595038	0.00485745	NDUFV2/FH/VDAC2/FDX1/SLC25A3/HCCS/ATP1B1/NDUFAB1/MRPS22/NQO2/ATP6V1D/ISCU/CASP7/HSPA9/UQCRFS1/ATP6V1H/SLC25A5/TIMM17A/ACADVL/SDHD/MDH2/PDHA1/ATP6V0E1/LDHA/MGST3/CYC1/ATP6V0B/MRPS12/GRPEL1/MDH1/CYCS/VDAC3/COX5A/ATP6V1F/ATP6V1G1
HALLMARK_TNFA_SIGNALING_VIA_NFKB	35/451	200/4386	0.00097149	0.00595038	0.00485745	SAT1/SQSTM1/SOD2/LAMB3/PHLDA2/NFKBIA/PLAUR/BTG3/CEBPB/CEBPD/EDN1/MAP2K3/RIPK2/TIPARP/PMEPA1/MXD1/NAMPT/GADD45A/EHD1/CFLAR/MYC/IER3/TNIP1/RELA/IER5/CYR61/IRF1/TNIP2/TSC22D1/IFNGR2/DUSP5/B4GALT1/CD44/PLK2/NFE2L2

## Sheet: up c2
Description	GeneRatio	BgRatio	pvalue	p.adjust	qvalue	geneID
PENG_GLUTAMINE_DEPRIVATION_DN	105/932	337/21095	4.46485e-60	1.60958e-56	1.0208e-56	EMP3/MYL12B/PSMD8/UBE2M/LAMB3/PFKP/PSMA3/PPIF/CLIC1/C1QBP/PSMD6/PSMD12/STRAP/PRDX4/CCT6A/NOP56/CCT5/ILF2/ATP1B3/PPP2R2A/HRAS/ODC1/IFRD2/KPNA2/PSMD11/EIF5/AMD1/TUBB4B/GSPT1/EIF4A3/TUBA4A/CCT2/SSBP1/DDX21/EIF4G2/EBNA1BP2/CDC123/EIF2S1/PSMD1/MRPL3/DNAJA1/RRS1/SNRPA1/MANF/PSMB6/DNTTIP2/VCP/DKC1/TOMM40/RNF126/ZFP36L2/BAZ1A/TCP1/SRM/NUDC/PSMD3/UTP18/XRCC5/EXOSC7/AHSA1/SF3B4/ADRM1/HSPA5/EEF1E1/MPHOSPH10…
PENG_RAPAMYCIN_RESPONSE_DN	83/932	245/21095	9.23324e-51	1.66429e-47	1.0555e-47	SLC3A2/EMP3/PSMD8/UBE2M/CD47/PSMA3/PPIF/C1QBP/CCT6A/NOP56/CCT5/TXNL1/GTF2A2/ATP1B3/PPP2R2A/PSMD11/AMD1/GSPT1/HCCS/CCT2/SSBP1/DDX21/EIF4G2/EBNA1BP2/PSMD14/EIF2S1/DNAJA1/SNRPA1/MANF/PSMC2/VCP/TOMM40/ARF1/SRM/RNH1/HSPA9/AHSA1/ADRM1/HSPA5/DAP3/TARS/ETF1/GARS/EEF1E1/PPIB/WDR43/TIMM17A/HSPA4/IMP4/CAPZA2/PRMT1/PGK1/MTDH/IDI1/EIF4G1/ATP6V0E1/NOP16/RABGGTB/PSMB5/PITPNB/AATF/PRPF40A/FKBP4/STIP1/NME1/RAB14/…
PENG_LEUCINE_DEPRIVATION_DN	72/932	187/21095	1.34536e-48	1.61668e-45	1.02531e-45	EMP3/PSMA3/CCT6A/NOP56/CCT5/PSMD2/KPNA2/PSMD11/PSMA5/EIF5/AMD1/TUBB4B/GSPT1/MAP2K3/TUBA4A/CCT2/DDX21/EIF4G2/PSMD14/EIF2S1/PSMD1/MRPL3/DNAJA1/SNRPA1/YWHAH/MANF/TOMM40/RNF126/TCP1/SRM/PSMB7/PSMD3/XRCC5/TNFRSF1A/AHSA1/SF3B4/ADRM1/HSPA5/ETF1/PPIB/WDR43/DNAJB6/WDR1/TIMM17A/HSPA4/PRMT1/PGK1/IDI1/HPRT1/EIF4G1/SSB/NOP16/LDHA/PRPF40A/FKBP4/STIP1/COPS2/MRPS12/PSMA7/CCT4/PTGES3/PGAM1/UBE2N/CYCS/NUTF2/COPB2/…
HSIAO_HOUSEKEEPING_GENES	90/932	389/21095	1.00418e-39	9.05017e-37	5.73968e-37	ISG20/LGALS3/ANXA2/SQSTM1/PSMD8/CD81/CAPN2/ENO1/S100A10/NDUFV2/MSN/YBX1/MYH9/CLIC1/C1QBP/GNAS/VDAC2/NFKBIA/GSTO1/FLNA/SLC25A3/PSMD2/PSMC1/EZR/CLTA/EIF4A3/IRAK1/RHOA/EIF4G2/NPM1/CSTB/EEF1B2/YWHAQ/PLP2/GSTP1/SLC6A8/ANXA11/YWHAH/PSMB6/HNRNPF/PSMD7/ARF1/PSMB4/HLA-E/PSMB2/UBE2D3/FNTA/TMBIM6/BUD31/RAC1/SLC25A5/PTP4A2/EIF4H/HSPD1/CAP1/CAST/ATF4/HLA-A/PGK1/EIF4A1/SARS/SSB/ESD/NDUFA12/ARF4/LDHA/PSMB5/PRDX…
REN_ALVEOLAR_RHABDOMYOSARCOMA_DN	92/932	408/21095	1.27813e-39	9.2153e-37	5.84441e-37	TNFRSF12A/S100A6/ANXA2/RAB32/CD81/SH3BGRL3/FHL2/CLTB/S100A10/TM4SF1/ANXA5/CLIP1/DUSP14/MSN/MYH9/CLIC1/PRDX4/GNG12/GSTO1/PLAUR/ARPC3/RAP1B/STEAP1/LRRC59/SWAP70/FSTL3/DYNLT3/ID3/CLTA/CHMP2B/SPAG9/ASAP1/IRAK1/RHOA/ACTN1/ANXA7/IDS/PEA15/ATP6V0D1/CSTB/ADAM9/ARHGDIA/UBE2A/NQO2/TMEM165/ARF1/GSN/MCFD2/ZYX/EHD1/EMP1/RAC1/TNFRSF1A/TIMP1/RAB21/LEPROT/CAP1/STX12/PDXK/CAST/CTSB/UGDH/JAK1/GLRX/WDR1/ALG5/ACADVL…
KARLSSON_TGFB1_TARGETS_UP	51/932	127/21095	9.02851e-36	5.42463e-33	3.44034e-33	TNFRSF12A/ANXA2/PPA1/MSN/CCT8/CCT3/UCHL3/GTPBP4/EIF5A/EIF5/ACTR3/MIR22HG/ACTN1/CCT2/DDX21/GNL3/EIF3A/EIF2S1/TOMM20/NAE1/PMEPA1/BAZ1A/NIP7/TCP1/SRM/UTP18/PELO/ZYX/HSPA9/MYC/MRTO4/TIMP1/GTF2F2/HSPD1/GARS/RSL1D1/EEF1E1/NOLC1/EIF4G1/ESD/SLTM/SYNCRIP/CACYBP/COQ10B/CD44/PLK2/TPM4/CYCS/GCSH/RPF2/EIF3B
BORCZUK_MALIGNANT_MESOTHELIOMA_UP	75/932	305/21095	4.06203e-35	2.09194e-32	1.32672e-32	ANXA2/RAB32/PSMD8/RAN/PRDX4/CCT5/EPRS/GTF2A2/HMGA1/ILF2/RAP1B/FLNA/CCT3/SLC25A3/PSMD2/KPNA2/DYNLT3/HDGF/EIF3I/CCT2/SSBP1/RALA/YWHAQ/MRPL3/DNAJA1/PSMB6/UBE2A/DKC1/COPS5/PUF60/WTAP/PSMB7/UBE2D3/PARK7/XRCC5/FNTA/MAPRE1/RIT1/RAC1/AZIN1/KIF5B/WSB2/GARS/PAK2/VBP1/PRRC2C/HSPA4/SRPK1/PGK1/ARL1/TUSC3/PNO1/HPRT1/UBE2D2/UBE2D1/PPP1R2/PPP4C/YWHAZ/FKBP4/STIP1/NME1/UBA2/LAMP2/G3BP1/MSMO1/ARPC4/IPO7/KRT10/PTGES…
ROME_INSULIN_TARGETS_IN_MUSCLE_UP	90/932	442/21095	4.77569e-35	2.15204e-32	1.36484e-32	LGALS3/MYL12B/HSPB8/CAPN2/TALDO1/RHEB/SDCBP/CCT8/VCL/CCT6A/TMEM70/MAFG/GTF2A2/ARPC3/PSMD13/ODC1/HDGF/PSMD11/HCCS/HLA-C/EIF4A3/ANXA7/PSMD14/SAP18/YWHAQ/SEPHS2/CD59/PSMC2/VCP/SH3GLB1/TSG101/COPS5/SPTSSA/MAP4/ISCU/PSMB4/WTAP/PSMB2/LAPTM4B/DNAJA2/AHSA1/PTP4A2/EIF4H/UBQLN1/CMAS/AIMP2/KIF5B/GYG1/UBL4A/HIGD1A/PABPC4/GNPDA1/DNAJB6/GLRX/XRCC6/UBE2I/ARCN1/VPS29/TMEM126A/USP7/ARF4/MTCH2/PPP1R2/PRDX6/IFNGR2/…
GRADE_COLON_AND_RECTAL_CANCER_UP	72/932	285/21095	1.42673e-34	5.71484e-32	3.62439e-32	TKT/SOD2/PPA1/TALDO1/RHEB/PSMA3/ANXA5/EIF6/RAN/CCT8/PRDX4/NOP56/S100A14/CCT5/EPRS/IRAK1/PSMA1/POMP/SNRPB/PSMD14/NPM1/PSMB1/SAP18/MRPL3/NQO2/PSMG1/CCT7/NIP7/PFDN2/GDF15/PSMB7/OLA1/LAPTM4B/HSPA9/MYC/POLR1D/TIMP1/GTF2F2/CARHSP1/PNPT1/DNAJC2/DAP3/TARS/GARS/PDXK/BACE2/CTSB/EEF1E1/XRN2/VBP1/HSPA4/GTF3A/ENOPH1/EIF4A1/SSB/USP7/METTL5/DDX39A/LDHA/CNBP/WDR74/PSMB3/SYNCRIP/ZFAND1/CD44/SRP72/ZDHHC9/UBE2N/GCS…
YAO_TEMPORAL_RESPONSE_TO_PROGESTERONE_CLUSTER_17	57/932	181/21095	3.75891e-33	1.35509e-30	8.59406e-31	GCLM/TXNRD1/PSMD8/CAPN2/TALDO1/NDUFV2/BAG1/PSMD13/HSD17B12/LMNA/EIF4A3/PSMD14/NDUFAB1/FAM96B/GSTP1/MRPS22/PSMB6/PSMG1/PDCD2/COPS5/PUF60/TCP1/WTAP/PRELID1/PSMB7/BCAP29/XRCC5/TAF10/TRAPPC4/UBL4A/EIF4E2/MRPL18/CCDC12/ALG5/ARPC5/DDX54/MDH2/ARF4/STUB1/RNF7/MRPS12/AURKAIP1/GRPEL1/CALM1/NAA10/PARL/PSMA7/KRT10/RUVBL1/TPM4/SRSF9/TRAM1/RPN2/VDAC3/SLC25A39/PDAP1/COPE
WANG_TUMOR_INVASIVENESS_UP	80/932	374/21095	8.55924e-33	2.8051e-30	1.77901e-30	S100A6/ANXA2/TKT/ENO1/BAG1/SLK/YBX1/VCL/STRAP/S100A14/CCT5/GNAS/VDAC2/NFKBIA/ARPC3/KCMF1/CCT3/EZR/KPNA2/AMD1/CLTA/CCT2/ANXA7/USP14/EIF4G2/NPM1/SAP18/RAB7A/PSMC2/PSMG1/TOMM20/PSMB4/HNRNPR/PSMD3/EHD1/UBE2Q1/POLR1D/SLC25A5/PTP4A2/EIF4H/DNAJC2/HSPA5/HIGD1A/MAP1LC3B/FNBP4/USP47/TXNDC9/HSPA4/GTF3A/SRSF7/TUBA1B/CYR61/ARPC5/SEPT7/EIF4G1/PITPNB/FKBP4/UBE2K/STIP1/UBA2/DAZAP1/ARPP19/TPR/CCDC47/PSMA7/RDX/NFE…
TARTE_PLASMA_CELL_VS_PLASMABLAST_DN	70/932	309/21095	1.97829e-30	5.9431e-28	3.76915e-28	GCLM/TKT/SOD2/PFKP/S100A10/NDUFV2/PSMA3/PPIF/BAG1/MSN/YBX1/CLIC1/CCT6A/CCT5/FH/ATP1B3/FLNA/PSMB8/UCHL3/KPNA2/PSMA5/EIF5/GSPT1/TUBA4A/CCT2/PSMA1/USP14/EBNA1BP2/PSMD14/CDC123/MVP/EIF3A/EIF2S1/LIMS1/MRPL3/YWHAH/NAE1/COPS5/CCT7/PSMC5/TCP1/PSMB2/UBE2D3/HSPA9/PSME2/AIMP2/TARS/ETF1/GARS/PAK2/VBP1/DNAJC7/XRCC6/TIMM17A/HSPA4/PGK1/HPRT1/ATP13A3/DDX39A/PPP1R2/PPP4C/ITGB1/NME1/MRPL19/CCT4/PHB/TOP1/CYCS/PDAP1…
REACTOME_REGULATION_OF_ORNITHINE_DECARBOXYLASE_ODC	31/932	49/21095	3.3475e-30	8.93779e-28	5.66841e-28	PSMD8/PSMA3/PSMD6/PSMD12/PSMC4/PSMB8/PSMD2/PSMC1/PSMD13/ODC1/PSMD11/PSMA5/PSMA1/PSMD14/PSMB1/PSMC6/PSMD1/PSMC2/PSMB6/PSMC3/PSMD7/PSMC5/PSMB4/PSMB7/PSMB2/PSMD3/PSME2/AZIN1/PSMB5/PSMB3/PSMA7
REACTOME_DESTABILIZATION_OF_MRNA_BY_AUF1_HNRNP_D0	32/932	53/21095	3.47099e-30	8.93779e-28	5.66841e-28	PSMD8/PSMA3/PSMD6/PSMD12/PSMC4/PSMB8/PSMD2/PSMC1/PSMD13/PSMD11/PSMA5/PSMA1/PSMD14/PSMB1/PSMC6/PSMD1/PSMC2/PSMB6/PSMC3/PSMD7/PSMC5/PSMB4/PSMB7/PSMB2/PSMD3/PSME2/EIF4G1/PSMB5/PSMB3/PSMA7/HSPA8/PABPC1
GARY_CD5_TARGETS_DN	82/932	431/21095	8.45947e-30	2.03309e-27	1.2894e-27	SOD2/RAN/CCT6A/NOP56/PDCD5/PAFAH1B1/GTPBP4/PSMD13/KPNA2/EIF5/AMD1/HCCS/TUBA4A/EBNA1BP2/SAP18/PSMC6/EIF2S1/PSMD1/DNAJA1/CREM/MANF/PSMC2/DNTTIP2/MRPS23/MRPL32/PSMC3/PSMC5/SRFBP1/PRELID1/PAK1IP1/NUDC/PHAX/TSFM/BRI3BP/AZIN1/AIMP2/TRAPPC4/HSPA5/SSU72/ETF1/ALG13/LARP4/EIF4E2/PPIB/UGDH/DNAJB6/DNAJC7/TXNDC9/TM2D2/NOLC1/HSPA4/MAGOHB/PNO1/CCAR1/ATP6V0E1/PSMB5/DYNC1LI1/UBE2K/STIP1/NME1/MRPS12/UFM1/TPR/SYNCR…
KEGG_PROTEASOME	30/932	48/21095	4.94587e-29	1.11437e-26	7.06738e-27	PSMD8/PSMA3/PSMD6/PSMD12/PSMC4/PSMB8/PSMD2/PSMC1/PSMD13/PSMD11/PSMA5/PSMA1/POMP/PSMD14/PSMB1/PSMC6/PSMD1/PSMC2/PSMB6/PSMC3/PSMD7/PSMC5/PSMB4/PSMB7/PSMB2/PSMD3/PSME2/PSMB5/PSMB3/PSMA7
REACTOME_ER_PHAGOSOME_PATHWAY	33/932	61/21095	6.65031e-29	1.41026e-26	8.94394e-27	PSMD8/PSMA3/PSMD6/PSMD12/PSMC4/PSMB8/PSMD2/PSMC1/PSMD13/PSMD11/PSMA5/HLA-C/HLA-B/PSMA1/PSMD14/PSMB1/PSMC6/PSMD1/PSMC2/PSMB6/PSMC3/PSMD7/PSMC5/PSMB4/PSMB7/PSMB2/PSMD3/PSME2/HLA-A/PSMB5/PSMB3/PSMA7/SEC61B
REACTOME_REGULATION_OF_APOPTOSIS	32/932	58/21095	1.9567e-28	3.91883e-26	2.48535e-26	PSMD8/PSMA3/PSMD6/PSMD12/PSMC4/PSMB8/PSMD2/PSMC1/PSMD13/PSMD11/PSMA5/PSMA1/PSMD14/PSMB1/PSMC6/PSMD1/PSMC2/PSMB6/DAPK3/PSMC3/PSMD7/PSMC5/PSMB4/PSMB7/PSMB2/PSMD3/PSME2/PAK2/PSMB5/PSMB3/PSMA7/APPL1
REACTOME_APOPTOSIS	47/932	148/21095	1.02338e-27	1.94173e-25	1.23146e-25	PSMD8/PSMA3/PSMD6/PSMD12/PSMC4/PSMB8/PSMD2/PSMC1/PSMD13/PSMD11/LMNA/PSMA5/PSMA1/PSMD14/PSMB1/PSMC6/PSMD1/PSMC2/PSMB6/DAPK3/PSMC3/PSMD7/GSN/PSMC5/PSMB4/CASP7/PSMB7/PSMB2/PSMD3/CFLAR/FNTA/PSME2/TNFRSF1A/PAK2/DNM1L/PLEC/BBC3/PMAIP1/PSMB5/BID/PSMB3/YWHAB/PSMA7/APPL1/CYCS/VIM/BCAP31
REACTOME_CDK_MEDIATED_PHOSPHORYLATION_AND_REMOVAL_OF_CDC6	29/932	48/21095	1.74644e-27	2.99805e-25	1.90138e-25	PSMD8/PSMA3/PSMD6/PSMD12/PSMC4/PSMB8/PSMD2/PSMC1/PSMD13/PSMD11/PSMA5/PSMA1/PSMD14/PSMB1/PSMC6/PSMD1/PSMC2/PSMB6/PSMC3/PSMD7/PSMC5/PSMB4/PSMB7/PSMB2/PSMD3/PSME2/PSMB5/PSMB3/PSMA7
REACTOME_CROSS_PRESENTATION_OF_SOLUBLE_EXOGENOUS_ANTIGENS_ENDOSOMES	29/932	48/21095	1.74644e-27	2.99805e-25	1.90138e-25	PSMD8/PSMA3/PSMD6/PSMD12/PSMC4/PSMB8/PSMD2/PSMC1/PSMD13/PSMD11/PSMA5/PSMA1/PSMD14/PSMB1/PSMC6/PSMD1/PSMC2/PSMB6/PSMC3/PSMD7/PSMC5/PSMB4/PSMB7/PSMB2/PSMD3/PSME2/PSMB5/PSMB3/PSMA7
SCHLOSSER_MYC_TARGETS_REPRESSED_BY_SERUM	48/932	159/21095	3.63481e-27	5.95613e-25	3.77742e-25	SLC3A2/RAN/CCT8/CCT5/EPRS/FH/CEBPB/KPNA2/EIF4A3/CCT2/SSBP1/PSMD14/EIF3A/EIF2S1/MRPL3/PSMG1/TOMM20/C12orf29/NAE1/HSPD1/DNAJC2/TARS/ETF1/GARS/EEF1E1/NOLC1/PNO1/HPRT1/ATP13A3/SARS/SSB/NOP16/RABGGTB/CNBP/UBE2K/UBA2/IARS/COPS2/TIAL1/ANP32B/AASDHPPT/EXOSC8/ITPA/PTGES3/PGAM1/UBE2N/CYCS/SERBP1
SESTO_RESPONSE_TO_UV_C0	40/932	107/21095	6.96404e-27	1.09154e-24	6.9226e-25	HMOX1/SQSTM1/PSMA3/PPIF/BAG1/PSMD6/NFKBIA/GTF2A2/PPP2CB/KPNA2/EIF5/HCCS/CLTA/EIF4A3/EIF4G2/SAP18/EIF2S1/DNAJA1/YWHAH/DNTTIP2/TACSTD2/KPNA4/PRNP/ISCU/TCP1/WTAP/GTF2B/GDF15/MCFD2/M6PR/RIT1/ADM/RRAGA/RAB21/LSR/RELA/CNBP/COPS2/CTR9/TRAM1
REACTOME_REGULATION_OF_MRNA_STABILITY_BY_PROTEINS_THAT_BIND_AU_RICH_ELEMENTS	36/932	84/21095	8.28765e-27	1.24487e-24	7.89508e-25	PSMD8/PSMA3/PSMD6/PSMD12/PSMC4/PSMB8/PSMD2/PSMC1/PSMD13/PSMD11/PSMA5/PSMA1/PSMD14/PSMB1/PSMC6/PSMD1/PSMC2/PSMB6/PSMC3/PSMD7/PSMC5/PSMB4/PSMB7/PSMB2/PSMD3/EXOSC7/PSME2/EIF4G1/PSMB5/YWHAZ/PSMB3/YWHAB/PSMA7/EXOSC8/HSPA8/PABPC1
REACTOME_ACTIVATION_OF_NF_KAPPAB_IN_B_CELLS	32/932	64/21095	1.25583e-26	1.81091e-24	1.14849e-24	PSMD8/PSMA3/PSMD6/PSMD12/PSMC4/NFKBIA/PSMB8/PSMD2/PSMC1/PSMD13/PSMD11/PSMA5/PSMA1/PSMD14/PSMB1/PSMC6/PSMD1/PSMC2/PSMB6/PSMC3/PSMD7/PSMC5/PSMB4/BCL10/PSMB7/PSMB2/PSMD3/PSME2/RELA/PSMB5/PSMB3/PSMA7
REACTOME_AUTODEGRADATION_OF_THE_E3_UBIQUITIN_LIGASE_COP1	29/932	51/21095	2.0801e-26	2.67813e-24	1.69849e-24	PSMD8/PSMA3/PSMD6/PSMD12/PSMC4/PSMB8/PSMD2/PSMC1/PSMD13/PSMD11/PSMA5/PSMA1/PSMD14/PSMB1/PSMC6/PSMD1/PSMC2/PSMB6/PSMC3/PSMD7/PSMC5/PSMB4/PSMB7/PSMB2/PSMD3/PSME2/PSMB5/PSMB3/PSMA7
REACTOME_P53_INDEPENDENT_G1_S_DNA_DAMAGE_CHECKPOINT	29/932	51/21095	2.0801e-26	2.67813e-24	1.69849e-24	PSMD8/PSMA3/PSMD6/PSMD12/PSMC4/PSMB8/PSMD2/PSMC1/PSMD13/PSMD11/PSMA5/PSMA1/PSMD14/PSMB1/PSMC6/PSMD1/PSMC2/PSMB6/PSMC3/PSMD7/PSMC5/PSMB4/PSMB7/PSMB2/PSMD3/PSME2/PSMB5/PSMB3/PSMA7
REACTOME_SCF_BETA_TRCP_MEDIATED_DEGRADATION_OF_EMI1	29/932	51/21095	2.0801e-26	2.67813e-24	1.69849e-24	PSMD8/PSMA3/PSMD6/PSMD12/PSMC4/PSMB8/PSMD2/PSMC1/PSMD13/PSMD11/PSMA5/PSMA1/PSMD14/PSMB1/PSMC6/PSMD1/PSMC2/PSMB6/PSMC3/PSMD7/PSMC5/PSMB4/PSMB7/PSMB2/PSMD3/PSME2/PSMB5/PSMB3/PSMA7
REACTOME_VIF_MEDIATED_DEGRADATION_OF_APOBEC3G	29/932	52/21095	4.50798e-26	5.60388e-24	3.55402e-24	PSMD8/PSMA3/PSMD6/PSMD12/PSMC4/PSMB8/PSMD2/PSMC1/PSMD13/PSMD11/PSMA5/PSMA1/PSMD14/PSMB1/PSMC6/PSMD1/PSMC2/PSMB6/PSMC3/PSMD7/PSMC5/PSMB4/PSMB7/PSMB2/PSMD3/PSME2/PSMB5/PSMB3/PSMA7
NAKAMURA_TUMOR_ZONE_PERIPHERAL_VS_CENTRAL_UP	62/932	285/21095	4.89157e-26	5.87804e-24	3.72789e-24	TUBA1C/CD47/PSMA3/ANXA3/MYH9/VCL/PSMD12/FH/MGST1/PSMD2/PSMC1/KRAS/EZR/KPNA2/LAMC2/PSMD11/EIF5/TUBB4B/GLRX2/IRAK1/TUBA4A/CCT2/PSMA1/PEA15/POMP/EBNA1BP2/PSMD14/EIF2S1/LIMS1/PSMD1/PSMC2/DKC1/PMEPA1/PUF60/PSMB4/ABHD2/PSMB2/OCIAD2/EMP1/PSME2/TRAPPC4/PRSS23/RND3/CNN3/MRPL47/SUGT1/TUBA1B/UBE2D2/AATF/KRT7/STUB1/NME1/AURKAIP1/SYNCRIP/MRPL19/PGP/PHB/DCTPP1/DPH3/UBE2N/HNRNPAB/TPM1
BIOCARTA_PROTEASOME_PATHWAY	22/932	28/21095	3.61087e-25	4.19909e-23	2.66309e-23	PSMD8/PSMA3/PSMD6/PSMD12/PSMC4/PSMD11/PSMA5/PSMA1/PSMD14/PSMB1/PSMC6/PSMC2/PSMB6/UBE2A/PSMC3/PSMB4/PSMB7/PSMB2/PSMB5/PSMB3/PSMA7/RPN2
ZHONG_SECRETOME_OF_LUNG_CANCER_AND_FIBROBLAST	42/932	132/21095	6.1585e-25	6.93794e-23	4.40009e-23	CD81/ENO1/PSMA3/SLK/MSN/RAN/VCL/GSTO1/LMNA/PSMA5/RHOA/ACTN1/PSMA1/NPM1/PSMB1/ARHGDIA/YWHAQ/GSTP1/YWHAH/PSMB6/VCP/PSMB4/PSMB2/ANXA4/PARK7/CTSB/WDR1/FAM3C/PGK1/HPRT1/MDH2/LDHA/PSMB5/PRDX6/YWHAZ/PSMB3/ACTN4/YWHAB/PSMA7/LAP3/HSP90B1/CTSD
REACTOME_ANTIGEN_PROCESSING_CROSS_PRESENTATION	33/932	76/21095	6.60782e-25	7.21854e-23	4.57805e-23	PSMD8/PSMA3/PSMD6/PSMD12/PSMC4/PSMB8/PSMD2/PSMC1/PSMD13/PSMD11/PSMA5/HLA-C/HLA-B/PSMA1/PSMD14/PSMB1/PSMC6/PSMD1/PSMC2/PSMB6/PSMC3/PSMD7/PSMC5/PSMB4/PSMB7/PSMB2/PSMD3/PSME2/HLA-A/PSMB5/PSMB3/PSMA7/SEC61B
REACTOME_CDT1_ASSOCIATION_WITH_THE_CDC6_ORC_ORIGIN_COMPLEX	29/932	56/21095	7.96534e-25	8.20431e-23	5.20323e-23	PSMD8/PSMA3/PSMD6/PSMD12/PSMC4/PSMB8/PSMD2/PSMC1/PSMD13/PSMD11/PSMA5/PSMA1/PSMD14/PSMB1/PSMC6/PSMD1/PSMC2/PSMB6/PSMC3/PSMD7/PSMC5/PSMB4/PSMB7/PSMB2/PSMD3/PSME2/PSMB5/PSMB3/PSMA7
REACTOME_SCFSKP2_MEDIATED_DEGRADATION_OF_P27_P21	29/932	56/21095	7.96534e-25	8.20431e-23	5.20323e-23	PSMD8/PSMA3/PSMD6/PSMD12/PSMC4/PSMB8/PSMD2/PSMC1/PSMD13/PSMD11/PSMA5/PSMA1/PSMD14/PSMB1/PSMC6/PSMD1/PSMC2/PSMB6/PSMC3/PSMD7/PSMC5/PSMB4/PSMB7/PSMB2/PSMD3/PSME2/PSMB5/PSMB3/PSMA7
REACTOME_P53_DEPENDENT_G1_DNA_DAMAGE_RESPONSE	29/932	57/21095	1.55433e-24	1.55649e-22	9.87138e-23	PSMD8/PSMA3/PSMD6/PSMD12/PSMC4/PSMB8/PSMD2/PSMC1/PSMD13/PSMD11/PSMA5/PSMA1/PSMD14/PSMB1/PSMC6/PSMD1/PSMC2/PSMB6/PSMC3/PSMD7/PSMC5/PSMB4/PSMB7/PSMB2/PSMD3/PSME2/PSMB5/PSMB3/PSMA7
REACTOME_AUTODEGRADATION_OF_CDH1_BY_CDH1_APC_C	30/932	64/21095	5.56996e-24	5.42694e-22	3.4418e-22	PSMD8/PSMA3/PSMD6/PSMD12/PSMC4/PSMB8/PSMD2/PSMC1/PSMD13/PSMD11/PSMA5/PSMA1/PSMD14/PSMB1/PSMC6/PSMD1/PSMC2/PSMB6/PSMC3/PSMD7/PSMC5/PSMB4/PSMB7/PSMB2/PSMD3/PSME2/UBE2D1/PSMB5/PSMB3/PSMA7
REACTOME_CYCLIN_E_ASSOCIATED_EVENTS_DURING_G1_S_TRANSITION_	30/932	65/21095	9.91557e-24	9.16555e-22	5.81285e-22	PSMD8/PSMA3/PSMD6/PSMD12/PSMC4/PSMB8/PSMD2/PSMC1/PSMD13/PSMD11/PSMA5/PSMA1/PSMD14/PSMB1/PSMC6/PSMD1/PSMC2/PSMB6/PSMC3/PSMD7/PSMC5/PSMB4/PSMB7/PSMB2/PSMD3/PSME2/MYC/PSMB5/PSMB3/PSMA7
REACTOME_SIGNALING_BY_WNT	30/932	65/21095	9.91557e-24	9.16555e-22	5.81285e-22	PSMD8/PSMA3/PSMD6/PSMD12/PSMC4/PPP2CB/PSMB8/PSMD2/PSMC1/PSMD13/PSMD11/PSMA5/PSMA1/PSMD14/PSMB1/PSMC6/PSMD1/PSMC2/PSMB6/PSMC3/PSMD7/PSMC5/PSMB4/PSMB7/PSMB2/PSMD3/PSME2/PSMB5/PSMB3/PSMA7
BASSO_B_LYMPHOCYTE_NETWORK	42/932	143/21095	2.10209e-23	1.89451e-21	1.20151e-21	SAT1/MYL12A/PSMA3/PRDX4/PSMD2/SSBP1/EBNA1BP2/PSMD14/MVP/EIF2S1/NDUFAB1/PSMD1/MRPL3/TOMM40/TCP1/PSMB7/HLA-E/PSMB2/ZYX/HSPA9/BUD31/AHSA1/AIMP2/CTNNA1/GARS/EEF1E1/TIMM17A/HPRT1/EIF4G1/NOP16/PSMB5/CYC1/NME1/MRPS12/ETHE1/CD44/POLR2H/CYCS/AHNAK/HNRNPAB/ZNF593/SERBP1
LEI_MYB_TARGETS	62/932	318/21095	2.43382e-23	2.13998e-21	1.35719e-21	ISG20/SAT1/MYL12A/TXNRD1/HMOX1/UBE2M/FHL2/S100A10/TM4SF1/ANXA3/MSN/VCL/SFN/CLDN7/GSTO1/CEBPB/LAMC2/TUBA4A/PEA15/ATP6V0D1/ANKRD12/GSTP1/DNAJA1/CD59/TRIP6/PUF60/PSMD7/ZFP36L2/CFLAR/XRCC5/MYC/TNIP1/HSPD1/PRSS23/PDXK/MAP1LC3B/EIF4E2/PPIB/KRT15/XRCC6/PLEC/HSPA4/GOSR1/IDI1/CEACAM6/PRPF40A/KRT7/STIP1/NME1/TFAP2A/MRPS12/ANP32B/GRN/PLK2/PTTG1IP/VIM/DST/CA12/EIF3B/CTSD/SERBP1/TPM1
BLUM_RESPONSE_TO_SALIRASIB_UP	54/932	245/21095	4.1588e-23	3.56963e-21	2.26389e-21	ISG20/RAB32/SQSTM1/PSMD8/EPRS/MAFG/NFKBIA/KCMF1/EIF5/GHITM/STC2/ANXA7/PEA15/IFRD1/RALA/SEPHS2/KPNA4/TSG101/RIOK3/PFDN2/NAMPT/ZYX/GADD45A/TSSC4/RAB22A/HSPA9/TMBIM6/BUD31/TIMP1/PTP4A2/DAP3/ESRRA/TARS/GARS/CREB3/MAP1LC3B/ATF4/RELA/GOLGA4/SARS/ARF4/RNF7/CEBPG/CD55/IARS/DNAJB9/EIF1B/VIM/RAD23A/BLVRB/HSP90B1/SSR3/CTSD/ZNF593
OUELLET_OVARIAN_CANCER_INVASIVE_VS_LMP_UP	38/932	117/21095	4.78194e-23	4.00904e-21	2.54256e-21	RHEB/TM4SF1/CD47/NDUFV2/SDCBP/PSMA3/YBX1/EPRS/FH/GNAS/ATP1B3/PTS/BTG3/CSTB/PSMC6/MRPL3/COPS5/PSMB4/PSMB2/MAPRE1/SLC25A5/CTNNA1/TARS/SRPK1/ATP13A3/ARF4/DDX39A/LDHA/YWHAZ/IARS/SLC35B1/MDH1/TPM4/SRSF9/CYCS/HERPUD1/UBXN4/COPB2
REACTOME_ASSEMBLY_OF_THE_PRE_REPLICATIVE_COMPLEX	29/932	65/21095	1.8481e-22	1.51418e-20	9.60303e-21	PSMD8/PSMA3/PSMD6/PSMD12/PSMC4/PSMB8/PSMD2/PSMC1/PSMD13/PSMD11/PSMA5/PSMA1/PSMD14/PSMB1/PSMC6/PSMD1/PSMC2/PSMB6/PSMC3/PSMD7/PSMC5/PSMB4/PSMB7/PSMB2/PSMD3/PSME2/PSMB5/PSMB3/PSMA7
WANG_LMO4_TARGETS_DN	64/932	352/21095	2.41258e-22	1.93274e-20	1.22576e-20	SLC3A2/HSPB8/NAA20/FHL2/FDX1/MED10/PTS/NOL7/OPTN/HLA-C/CLTA/EIF3A/SNRPA1/SH3GLB1/PLEKHA1/DKC1/WASL/PHF11/EIF3D/RNF6/CCT7/PSMC5/SRFBP1/BCAP29/GADD45A/RPL7L1/BCAS2/ATP6V1H/CRB3/UBQLN1/AIMP2/STX12/PAK2/DYNC1H1/DNAJC7/USP47/RAB18/ZNF622/SUGT1/CAPZA2/TMOD3/VAT1/ARCN1/SNX6/ATP6V0E1/PLEKHB2/NUFIP2/OCIAD1/AATF/PRPF40A/SRA1/BAG3/RNF7/ATAD1/RAB14/SRGAP1/PPFIA1/RDX/BZW1/SRP72/TOP1/PMP22/FAF2/PDAP1
REACTOME_APC_C_CDH1_MEDIATED_DEGRADATION_OF_CDC20_AND_OTHER_APC_C_CDH1_TARGETED_PROTEINS_IN_LATE_MITOSIS_EARLY_G1	30/932	72/21095	4.0261e-22	3.15524e-20	2.00107e-20	PSMD8/PSMA3/PSMD6/PSMD12/PSMC4/PSMB8/PSMD2/PSMC1/PSMD13/PSMD11/PSMA5/PSMA1/PSMD14/PSMB1/PSMC6/PSMD1/PSMC2/PSMB6/PSMC3/PSMD7/PSMC5/PSMB4/PSMB7/PSMB2/PSMD3/PSME2/UBE2D1/PSMB5/PSMB3/PSMA7
REACTOME_ORC1_REMOVAL_FROM_CHROMATIN	29/932	67/21095	5.3408e-22	4.09651e-20	2.59803e-20	PSMD8/PSMA3/PSMD6/PSMD12/PSMC4/PSMB8/PSMD2/PSMC1/PSMD13/PSMD11/PSMA5/PSMA1/PSMD14/PSMB1/PSMC6/PSMD1/PSMC2/PSMB6/PSMC3/PSMD7/PSMC5/PSMB4/PSMB7/PSMB2/PSMD3/PSME2/PSMB5/PSMB3/PSMA7
REACTOME_DOWNSTREAM_SIGNALING_EVENTS_OF_B_CELL_RECEPTOR_BCR	34/932	97/21095	5.5334e-22	4.15581e-20	2.63564e-20	PSMD8/PSMA3/PSMD6/PSMD12/PSMC4/NFKBIA/HRAS/PSMB8/PSMD2/PSMC1/PSMD13/KRAS/PSMD11/PSMA5/PSMA1/PSMD14/PSMB1/PSMC6/PSMD1/PSMC2/PSMB6/PSMC3/PSMD7/PSMC5/PSMB4/BCL10/PSMB7/PSMB2/PSMD3/PSME2/RELA/PSMB5/PSMB3/PSMA7
REACTOME_HOST_INTERACTIONS_OF_HIV_FACTORS	39/932	132/21095	6.28076e-22	4.62085e-20	2.93057e-20	PSMD8/PSMA3/RAN/PSMD6/PSMD12/PSMC4/HMGA1/PSMB8/PSMD2/PSMC1/PSMD13/PSMD11/PSMA5/PSMA1/PSMD14/NPM1/PSMB1/PSMC6/PSMD1/PSMC2/PSMB6/PSMC3/PSMD7/ARF1/PSMC5/PSMB4/PSMB7/PSMB2/PSMD3/PSME2/RAC1/ATP6V1H/SLC25A5/PAK2/HLA-A/PSMB5/PSMB3/TPR/PSMA7
REACTOME_APC_C_CDC20_MEDIATED_DEGRADATION_OF_MITOTIC_PROTEINS	30/932	73/21095	6.5518e-22	4.72385e-20	2.9959e-20	PSMD8/PSMA3/PSMD6/PSMD12/PSMC4/PSMB8/PSMD2/PSMC1/PSMD13/PSMD11/PSMA5/PSMA1/PSMD14/PSMB1/PSMC6/PSMD1/PSMC2/PSMB6/PSMC3/PSMD7/PSMC5/PSMB4/PSMB7/PSMB2/PSMD3/PSME2/UBE2D1/PSMB5/PSMB3/PSMA7
REACTOME_HIV_INFECTION	48/932	207/21095	1.13031e-21	7.98975e-20	5.06716e-20	PSMD8/PSMA3/RAN/PSMD6/PSMD12/PSMC4/GTF2A2/HMGA1/PSMB8/PSMD2/PSMC1/PSMD13/PSMD11/PSMA5/PSMA1/VPS37A/PSMD14/NPM1/PSMB1/PSMC6/PSMD1/PSMC2/PSMB6/TSG101/PSMC3/PSMD7/ARF1/PSMC5/PSMB4/GTF2B/PSMB7/PSMB2/PSMD3/XRCC5/PSME2/RAC1/TAF10/ATP6V1H/SLC25A5/GTF2F2/PAK2/HLA-A/XRCC6/PSMB5/PSMB3/TPR/PSMA7/POLR2H
MOOTHA_PGC	68/932	420/21095	9.28114e-21	6.43433e-19	4.08069e-19	SAT1/HSPB8/SOD2/PFKP/ENO1/UPP1/NDUFV2/FH/LRRFIP2/FDX1/GSTO1/FABP3/GTPBP4/RHOD/PSMA5/HCCS/ATP1B1/GHITM/MAP2K3/IFRD1/NDUFAB1/FAM96B/MANF/GLRX5/TOMM40/ATP6V1D/PPM1G/TYMP/GDF15/PSMB7/HSPA9/SLC25A5/AZIN1/CARHSP1/HSPD1/PRSS23/HSPA5/ESRRA/PDXK/MRPL13/MRPL18/GLRX/MRPL4/TIMM17A/PGK1/MDH2/PDHA1/ABHD5/MTCH2/LDHA/PSMB5/CYC1/BID/PTGES2/MRPS12/AURKAIP1/UBE2B/GRPEL1/DNAJB9/DNAJC15/COPS3/PGAM1/CYCS/VDAC3/RTN4/PD…
LEE_LIVER_CANCER_SURVIVAL_DN	43/932	175/21095	1.37434e-20	9.34809e-19	5.92862e-19	S100A6/RAB32/PHLDA2/ANXA3/CLIC1/RAN/VCL/CCT6A/NOP56/CCT5/PDCD5/TSPAN3/GTPBP4/ODC1/EIF4A3/ACTR3/RALA/NPM1/YWHAQ/PLP2/YWHAH/ANXA4/MAPRE1/RBM17/IER3/KIF5B/RND3/EEF1E1/PRMT1/TUBA1B/SLBP/SEPT7/METTL5/UBE2D1/UBA2/YWHAB/BZW2/KRT10/DCTPP1/CCDC6/TES/ITGB1BP1/KHDRBS1
SCHLOSSER_MYC_TARGETS_AND_SERUM_RESPONSE_DN	24/932	47/21095	1.40354e-20	9.36995e-19	5.94249e-19	RAN/PRDX4/UCHL3/ODC1/HDGF/AMD1/IRAK1/DDX21/EBNA1BP2/RRS1/PRNP/DKC1/UTP18/HSPA9/EXOSC7/MYC/RSL1D1/TIMM17A/SRPK1/LDHA/SYNCRIP/MRPL19/EIF1AX/NCL
RHEIN_ALL_GLUCOCORTICOID_THERAPY_DN	62/932	362/21095	2.70377e-20	1.7722e-18	1.12394e-18	TKT/TUBA1C/PPA1/TALDO1/ENO1/C1QBP/CCT8/PRDX4/CCT6A/EPRS/HMGA1/CCT3/PSMB8/MRPS35/RHOA/SSBP1/PSMD14/NPM1/SAP18/MRPL3/PSMG1/PDCD2/SPTSSA/THOC7/CCT7/PSMB2/OLA1/LAPTM4B/EMP1/PARK7/SEPT11/PAK2/RSL1D1/CHCHD3/PRMT1/PGK1/TUBA1B/HPRT1/DAD1/ESD/GMPS/METTL5/LDHA/PRDX6/ARPC5L/CNBP/NME1/ANP32B/CACYBP/MDH1/CALM1/ZFAND1/IPO7/BZW2/STOML2/GCSH/RBM8A/BCAP31/HSPA8/MCTS1/PDLIM1/SERBP1
WONG_EMBRYONIC_STEM_CELL_CORE	59/932	335/21095	5.59725e-20	3.60323e-18	2.28519e-18	ENO1/EIF6/CCT5/FH/KRAS/KPNA2/PSMA5/EIF3I/EBNA1BP2/PSMD14/GNL3/EIF3A/SEPHS2/NDUFAB1/SNRPA1/PSMB6/PDCD2/TRIP6/PPM1G/NIP7/UTP18/XRCC5/HSPA9/EXOSC7/MYC/MRTO4/SLC25A5/CTNNA1/DAP3/GARS/MRPL13/EEF1E1/UGDH/GNPDA1/VBP1/MRPL4/PRMT1/EIF4A1/SDHD/PDHA1/BRIX1/SARS/SSB/SNRPD1/CISD1/PSMB5/PPP4C/STIP1/IARS/G3BP1/PSMA7/CCNC/PHB/RUVBL1/STOML2/CYCS/HNRNPAB/NCL/PABPC1
CONCANNON_APOPTOSIS_BY_EPOXOMICIN_UP	49/932	239/21095	1.17105e-19	7.34939e-18	4.66104e-18	SLC3A2/SAT1/GCLM/ANXA2/GLRX3/HMOX1/SQSTM1/CLTB/PHLDA2/UPP1/PSMD12/CEBPB/PSMD13/IL6R/PSMD11/LMNA/PSMA5/EIF5/TUBA4A/MIR22HG/IFRD1/PSMD1/CREM/NSFL1C/NQO2/MXD1/TMF1/GDF15/CASP7/ZYX/GADD45A/HSPA9/RIT1/ADRM1/RAB21/DNAJC2/DAP3/MAP1LC3B/DNAJB6/DYNC1H1/HSPA4/ACADVL/BBC3/STIP1/CEBPG/CD44/DDIT3/PLK2/BLVRB
REACTOME_REGULATION_OF_MITOTIC_CELL_CYCLE	30/932	85/21095	1.18243e-19	7.34939e-18	4.66104e-18	PSMD8/PSMA3/PSMD6/PSMD12/PSMC4/PSMB8/PSMD2/PSMC1/PSMD13/PSMD11/PSMA5/PSMA1/PSMD14/PSMB1/PSMC6/PSMD1/PSMC2/PSMB6/PSMC3/PSMD7/PSMC5/PSMB4/PSMB7/PSMB2/PSMD3/PSME2/UBE2D1/PSMB5/PSMB3/PSMA7
JOHNSTONE_PARVB_TARGETS_3_UP	67/932	430/21095	1.50198e-19	9.17737e-18	5.82035e-18	TKT/HMOX1/SQSTM1/S100A16/BRI3/MGAT4B/MYH9/MYOF/NFKBIA/MGST1/FLNA/CDCP1/CEBPB/CEBPD/BCL9L/HTATIP2/KRT80/OPTN/HLA-C/HLA-B/MAP2K3/CSTB/MVP/RBCK1/RAB7A/PTGR1/TACSTD2/PRNP/CNIH4/MAP4/GSN/ITGA2/HLA-E/ANXA4/EHD1/FNTA/EFHD2/TIMP1/FLII/TNIP1/LEPROT/CLDN4/PAK2/CTSB/DPP7/CAPN1/JAK1/DYNC1H1/RELA/ACADVL/LRRFIP1/VAT1/EIF4G1/PMAIP1/DUSP5/CD55/UGCG/CALM1/SLC25A37/GRN/WDR45/VIM/SLC25A39/AHNAK/CA12/ERRFI1/CTSD
REACTOME_M_G1_TRANSITION	29/932	81/21095	3.04437e-19	1.82916e-17	1.16006e-17	PSMD8/PSMA3/PSMD6/PSMD12/PSMC4/PSMB8/PSMD2/PSMC1/PSMD13/PSMD11/PSMA5/PSMA1/PSMD14/PSMB1/PSMC6/PSMD1/PSMC2/PSMB6/PSMC3/PSMD7/PSMC5/PSMB4/PSMB7/PSMB2/PSMD3/PSME2/PSMB5/PSMB3/PSMA7
GRUETZMANN_PANCREATIC_CANCER_UP	60/932	358/21095	3.37454e-19	1.9943e-17	1.2648e-17	ISG20/EMP3/MYL12A/TXNRD1/ENO1/S100A10/CD47/PSMA3/ANXA5/MSN/MYH9/CLIC1/SFN/ATP1B3/PLAUR/DYNLT3/PSMA5/HCCS/RHOA/USP14/PSMD14/CSTB/ADAM9/ARHGDIA/PSMC6/DNAJA1/YWHAH/PRNP/MAP4/PUF60/ITGA2/GADD45A/CFLAR/EXOSC7/SERPINA1/PAK2/GNPDA1/PLEC/PGK1/TUSC3/SLBP/LDHA/TSC22D1/YWHAZ/DUSP5/LAMP2/CD55/G3BP1/MRPS12/PSMB3/MSMO1/UGCG/WNK1/PHB/BZW1/GRN/TOP1/PMP22/ITGB1BP1/SOD1
WANG_SMARCE1_TARGETS_DN	61/932	371/21095	4.49218e-19	2.61198e-17	1.65654e-17	GLRX3/SOD2/TM4SF1/NDUFV2/PPIF/C1QBP/FH/GTF2A2/HMGA1/OGFRL1/PDCD5/PSMB8/CDCP1/C15orf48/DYNLT3/RAB9A/HCCS/HLA-C/HLA-B/GLRX2/STC2/GNL3/CSTB/NDUFAB1/SNRPA1/PDCD2/RNF6/GDF15/CASP7/SRM/NUDC/HSPA9/PRSS23/SMC3/CREB3/MRPL13/HIGD1A/SPCS3/HSPA4/SRPK1/IER5/ENOPH1/PDHA1/SLBP/TMEM14B/NTN4/NOP16/TIAL1/APOO/EIF1AX/AASDHPPT/GRPEL1/CACYBP/DNAJC15/EXOSC8/LAP3/SLC25A37/PLK2/PNN/COX5A/TPM1
KAAB_FAILED_HEART_ATRIUM_DN	37/932	141/21095	6.15859e-19	3.52408e-17	2.235e-17	PSMA3/RAN/PAFAH1B1/HDGF/RAB9A/OPTN/AMD1/EIF3I/ACTN1/DDX21/PSMB1/GSTP1/CD59/SPTSSA/PSMB4/IFNGR1/RIT1/RRAGA/ADRM1/CTNNA1/CNN3/UBE2I/GTF3A/PGK1/VAT1/ATP6V0E1/PLEKHB2/LDHA/PSMB5/TSC22D1/YWHAZ/NPTN/PSMB3/NUTF2/BLVRB/PMP22/PDCD6
REACTOME_SIGNALING_BY_THE_B_CELL_RECEPTOR_BCR	35/932	126/21095	7.45673e-19	4.20024e-17	2.66382e-17	PSMD8/PSMA3/PSMD6/PSMD12/PSMC4/NFKBIA/HRAS/PSMB8/PSMD2/PSMC1/PSMD13/KRAS/PSMD11/PSMA5/PSMA1/PSMD14/PSMB1/PSMC6/PSMD1/PSMC2/PSMB6/PSMC3/PSMD7/PSMC5/PSMB4/BCL10/PSMB7/PSMB2/PSMD3/PSME2/RELA/PSMB5/PSMB3/CALM1/PSMA7
CHIANG_LIVER_CANCER_SUBCLASS_UNANNOTATED_DN	43/932	193/21095	7.65849e-19	4.24751e-17	2.6938e-17	PSMD8/S100A10/YBX1/RAN/C1QBP/PRDX4/ILF2/PSMA5/RHOA/CCT2/DCUN1D5/ATP6V0D1/ARPC1A/DNAJA1/MANF/PSMG1/EBPL/MRPS23/PSMC3/XRCC5/MAPRE1/UQCRFS1/SLC25A5/CMAS/ALG13/MRPL13/CNN3/XRN2/VBP1/CAPZA2/PGK1/DAD1/SNRPD1/STIP1/MRPS12/APOO/DNAJB9/CCT4/COPS3/STOML2/VDAC3/HSPA8/MCTS1
SWEET_LUNG_CANCER_KRAS_UP	71/932	491/21095	8.33659e-19	4.55355e-17	2.88789e-17	LGALS3/SAT1/PPP1R14B/LAMB3/PHLDA2/PRDX4/NOP56/CLDN7/KRAS/LAMC2/COTL1/ATP1B1/ACTN1/ATP6V0D1/GNL3/CSTB/EEF1B2/PLP2/MANF/PTGR1/TACSTD2/PRNP/GOLM1/PRELID1/PFDN2/SSR4/GADD45A/ANXA4/EHD1/HSPA9/FNTA/MAPRE1/CRB3/G6PD/SLC25A5/AZIN1/LSR/HSPA5/GARS/CTSB/GLRX/FAM3C/TM2D2/FAM49B/LRRFIP1/PGK1/ARCN1/BRIX1/EIF4G1/CISD1/LDHA/RABGGTB/PSMB5/KRT7/FKBP4/ELOVL1/ACTN4/BEX4/CD44/LAP3/B3GAT3/TPM4/CNDP2/SLC25A39/TES/NCL/V…
CHANG_CORE_SERUM_RESPONSE_UP	45/932	212/21095	8.87594e-19	4.77578e-17	3.02884e-17	TNFRSF12A/GLRX3/PFKP/ENO1/MSN/PSMD12/CCT5/PLAUR/PSMD2/IFRD2/EZR/ID3/COTL1/TUBA4A/SNRPB/EBNA1BP2/PSMD14/KRR1/SNRPA1/TOMM40/PSMC3/HNRNPR/SRM/MAPRE1/MRTO4/SLC25A5/AIMP2/WSB2/TPM3/MAGOHB/IMP4/PNO1/EIF4G1/SNRPD1/NOP16/NME1/APOO/PSMA7/EXOSC8/RUVBL1/NUTF2/PDAP1/PNN/MCTS1/TPM1
SESTO_RESPONSE_TO_UV_C1	27/932	72/21095	1.28569e-18	6.81606e-17	4.32279e-17	SOD2/TM4SF1/VDAC2/PPP2R2A/PSMC1/PSMA5/GSPT1/ATP1B1/FAM50A/MAP2K3/PEA15/PSMC6/SNRPA1/PSMC2/TSG101/NAMPT/EMP1/EIF4H/TNIP1/ETF1/CNN3/UBE2I/CYR61/UBE2D2/DUSP5/UBXN4/SRSF2
PASINI_SUZ12_TARGETS_DN	55/932	315/21095	1.58479e-18	8.27996e-17	5.2512e-17	TNFRSF12A/S100A6/ANXA2/CAPN2/S100A10/ANXA5/ANXA3/PAWR/CSRP1/DUSP14/MSN/CLIC1/VCL/GNAS/SFN/GNG12/FLNA/STEAP1/ACTN1/METRNL/PEA15/RAP2B/ADK/KPNA4/PRNP/SH3GLB1/GSN/BAZ1A/ABHD2/ZYX/FAM107B/MYC/IER3/CAP1/PRSS23/RND3/IER5/LRRFIP1/IDI1/CYR61/VAT1/PRPF40A/ITGB1/ELOVL1/REEP3/WNK1/PLK2/ZDHHC9/TPM4/VIM/AHNAK/TES/PMP22/ERRFI1/TPM1
BOYAULT_LIVER_CANCER_SUBCLASS_G3_UP	42/932	188/21095	1.75998e-18	9.06392e-17	5.7484e-17	ENO1/PHLDA2/CLIC1/PSMC4/CCT5/LRRC59/PSMD11/FAM50A/EIF4A3/ASAP1/CCT2/USP14/EBNA1BP2/PSMD14/GNL3/PSMC6/EIF2S1/SNRPA1/PDCD2/DKC1/COPS5/HNRNPR/PAK1IP1/SRM/UTP18/MAPRE1/RIT1/MRTO4/G6PD/PTP4A2/PGK1/ENOPH1/NME1/ARPP19/UGCG/ARPC4/IPO7/CCT4/PHB/PTGES3/ITGB1BP1/EIF3B
BAELDE_DIABETIC_NEPHROPATHY_DN	65/932	434/21095	4.2822e-18	2.17427e-16	1.37894e-16	MYL12A/CAPN2/RHEB/CD47/PSMA3/PAWR/CDV3/SLK/DUSP14/MYH9/GTF2A2/PPP2CB/TSPAN3/FLNA/PAFAH1B1/CEBPD/ODC1/OPTN/ACTR3/DNAJA1/RGS10/SEMA3B/TOMM20/PTPN11/IGFBP2/EIF3M/NAMPT/VPS26A/GADD45A/CFLAR/XRCC5/TIMP1/ADM/RAB21/KIF5B/LEPROT/LSR/CTNNA1/HSPA5/GYG1/CAST/SEPT11/DNM1L/MTDH/CYR61/ARL1/TUSC3/UBE2D2/ATP13A3/PRDX6/YWHAZ/CD55/IARS/TIAL1/NPTN/AASDHPPT/UGCG/DNAJB9/BEX4/RDX/RPN2/VIM/CCDC6/DST/HSP90B1
REACTOME_CLASS_I_MHC_MEDIATED_ANTIGEN_PROCESSING_PRESENTATION	48/932	251/21095	5.59887e-18	2.80332e-16	1.77789e-16	PSMD8/UBE2M/PSMA3/PSMD6/PSMD12/PSMC4/PSMB8/PSMD2/PSMC1/PSMD13/PSMD11/PSMA5/HLA-C/HLA-B/PSMA1/PSMD14/PSMB1/PSMC6/RBCK1/PSMD1/PSMC2/PSMB6/UBE2A/PSMC3/RNF6/PSMD7/PSMC5/PSMB4/PSMB7/PSMB2/PSMD3/UBE2D3/UBE2Q1/PSME2/UBE2J2/HSPA5/HLA-A/UBE2D2/UBE2D1/PSMB5/STUB1/UBE2K/UBA2/PSMB3/UBE2B/PSMA7/UBE2N/SEC61B
WEST_ADRENOCORTICAL_TUMOR_UP	52/932	294/21095	7.83606e-18	3.86973e-16	2.45421e-16	TUBA1C/ENO1/PSMA3/CCT6A/EPRS/IL32/ARPC3/FABP3/PSMD11/TUBB4B/GLRX2/USP14/PSMD14/CDC123/PSMC6/SNRPA1/PSMC2/RIOK3/TCP1/PSMB7/GADD45A/ANXA4/MAPRE1/PTP4A2/KIF5B/DAP3/STX12/WSB2/DNAJB6/DYNC1H1/MRPL18/TXNDC9/PRRC2C/MED8/TUBA1B/SNX6/PLEKHB2/GNG5/DDX39A/PMAIP1/ARPC5L/UBE2K/ATP6V0B/CEBPG/IARS/MSMO1/TWF1/BZW2/RPN2/RTN4/ATP6V1G1/COPE
LI_AMPLIFIED_IN_LUNG_CANCER	40/932	178/21095	9.27013e-18	4.51605e-16	2.86411e-16	TXNRD1/TKT/PSMD8/TALDO1/PFKP/ENO1/PHLDA2/RAN/PRDX4/CCT5/SFN/CCT3/ODC1/HDGF/ATP1B1/CSTB/YWHAQ/PLP2/KPNA4/IGFBP2/PSMB4/SSR4/LAPTM4B/TIMP1/HSPD1/HSPA5/CLDN4/DPP7/UGDH/UBE2I/CEACAM6/LDHA/KRT7/NME1/HAX1/TOP1/CYCS/PDCD6/JTB/PABPC1
REACTOME_SYNTHESIS_OF_DNA	29/932	92/21095	1.66865e-17	8.02064e-16	5.08674e-16	PSMD8/PSMA3/PSMD6/PSMD12/PSMC4/PSMB8/PSMD2/PSMC1/PSMD13/PSMD11/PSMA5/PSMA1/PSMD14/PSMB1/PSMC6/PSMD1/PSMC2/PSMB6/PSMC3/PSMD7/PSMC5/PSMB4/PSMB7/PSMB2/PSMD3/PSME2/PSMB5/PSMB3/PSMA7
PODAR_RESPONSE_TO_ADAPHOSTIN_UP	36/932	147/21095	2.11471e-17	1.00309e-15	6.36169e-16	ISG20/SLC3A2/SAT1/GCLM/HMOX1/SQSTM1/MAFG/STX3/STEAP1/CEBPB/RAB9A/MIR22HG/IFRD1/RAP2B/CREM/GADD45A/IFNGR1/STX12/GARS/RND3/MAP1LC3B/ATF4/GLRX/IER5/TMCO3/BBC3/PMAIP1/DUSP5/CEBPG/CD55/ACTR10/DNAJB9/CD44/DDIT3/TES/JUND
ENK_UV_RESPONSE_KERATINOCYTE_DN	68/932	485/21095	2.42759e-17	1.13655e-15	7.20811e-16	PAWR/CLIP1/EPRS/FH/MBD2/ATP1B3/STEAP1/NOL7/PAFAH1B1/CEBPD/KRAS/ACTR3/ANXA7/USP14/CDC123/ARL6IP5/MRPL3/DNAJA1/PSMG1/ROCK2/TOMM20/DKC1/NAE1/MAP4/HNRNPR/UBE2D3/TNFRSF1A/SLC25A5/GTF2F2/PTP4A2/AZIN1/EIF4H/HSPD1/CTNNA1/RND3/CNN3/EEF1E1/UGDH/NOLC1/GOLGA4/GOSR1/SDHD/SLBP/SSB/USP7/IFNGR2/DUSP5/RAB14/UBA2/LAMP2/COPS2/G3BP1/NPTN/TPR/MSMO1/AASDHPPT/MDH1/WNK1/CD44/IPO7/PHB/RDX/RUVBL1/UBE2N/CCDC6/GCSH/RBM8A/SC…
REACTOME_ANTIGEN_PROCESSING_UBIQUITINATION_PROTEASOME_DEGRADATION	43/932	212/21095	3.17119e-17	1.46566e-15	9.2953e-16	PSMD8/UBE2M/PSMA3/PSMD6/PSMD12/PSMC4/PSMB8/PSMD2/PSMC1/PSMD13/PSMD11/PSMA5/PSMA1/PSMD14/PSMB1/PSMC6/RBCK1/PSMD1/PSMC2/PSMB6/UBE2A/PSMC3/RNF6/PSMD7/PSMC5/PSMB4/PSMB7/PSMB2/PSMD3/UBE2D3/UBE2Q1/PSME2/UBE2J2/UBE2D2/UBE2D1/PSMB5/STUB1/UBE2K/UBA2/PSMB3/UBE2B/PSMA7/UBE2N
YAO_TEMPORAL_RESPONSE_TO_PROGESTERONE_CLUSTER_11	30/932	103/21095	5.5122e-17	2.51538e-15	1.59527e-15	STRAP/NOP56/EPRS/KRAS/LRRC59/KPNA2/GSPT1/ATP1B1/DDX21/GNL3/RRS1/MANF/HOMER2/SRM/PELO/DUS1L/MRTO4/RRAGA/UBQLN1/HSPA5/TARS/STX12/PNO1/STIP1/SLC35B1/IPO7/RDX/CYCS/HSP90B1/SRSF2
LI_DCP2_BOUND_MRNA	28/932	89/21095	6.36616e-17	2.86875e-15	1.81938e-15	ENO1/NOP56/NOL7/MAP2K2/FAM50A/DNTTIP2/NQO2/PSMC3/BAZ1A/PSMC5/DUS1L/MRTO4/FLII/SMC3/PDXK/PPIB/HMOX2/CYC1/PRPF40A/BID/SPEN/MRPS12/WDR74/TPR/WDR45/EIF3G/HSP90B1/ZNF593
REACTOME_G1_S_TRANSITION	31/932	112/21095	8.34179e-17	3.71261e-15	2.35456e-15	PSMD8/PSMA3/PSMD6/PSMD12/PSMC4/PPP2CB/PSMB8/PSMD2/PSMC1/PSMD13/PSMD11/PSMA5/PSMA1/PSMD14/PSMB1/PSMC6/PSMD1/PSMC2/PSMB6/PSMC3/PSMD7/PSMC5/PSMB4/PSMB7/PSMB2/PSMD3/PSME2/MYC/PSMB5/PSMB3/PSMA7
MALONEY_RESPONSE_TO_17AAG_DN	26/932	79/21095	2.35557e-16	1.03559e-14	6.56778e-15	CLTB/PRDX4/GTF2A2/ILF2/PDCD5/KPNA2/PSMA5/CLTA/SSBP1/SNRPB/XRCC5/SRSF7/EIF4A1/SSB/ARF4/LDHA/IARS/MDH1/PSMA7/PTGES3/CYCS/VDAC3/HNRNPAB/CA12/RPL36AL/SRSF2
NAGASHIMA_NRG1_SIGNALING_UP	38/932	176/21095	2.53948e-16	1.10299e-14	6.99525e-15	TNFRSF12A/ISG20/FHL2/PHLDA2/VCL/SFN/PLAUR/GTPBP4/CEBPB/IL6R/EZR/LAMC2/ID3/EIF5/EDN1/MAP2K3/MIR22HG/IFRD1/SEMA3B/TIPARP/BCL10/GDF15/ZYX/GADD45A/MYC/ADM/IER3/CLDN4/IER5/CYR61/HERC4/PMAIP1/ARPC5L/DUSP5/DDIT3/TOP1/DST/TES
REACTOME_S_PHASE	30/932	109/21095	3.11547e-16	1.33706e-14	8.4797e-15	PSMD8/PSMA3/PSMD6/PSMD12/PSMC4/PSMB8/PSMD2/PSMC1/PSMD13/PSMD11/PSMA5/PSMA1/PSMD14/PSMB1/PSMC6/PSMD1/PSMC2/PSMB6/PSMC3/PSMD7/PSMC5/PSMB4/PSMB7/PSMB2/PSMD3/PSME2/MYC/PSMB5/PSMB3/PSMA7
PELLICCIOTTA_HDAC_IN_ANTIGEN_PRESENTATION_DN	21/932	49/21095	3.42953e-16	1.45452e-14	9.22469e-15	PSMD8/PSMA3/PSMB8/PSMC1/PSMD11/HLA-C/HLA-B/PSMA1/PSMD14/PSMC6/PSMC2/PSMB6/PSMC3/PSMD7/PSMC5/PSMB2/PSME2/ATF4/HLA-A/PSMB5/PSMA7
ALONSO_METASTASIS_UP	40/932	198/21095	4.71792e-16	1.97769e-14	1.25426e-14	TXNRD1/ENO1/S100A10/SDCBP/RAN/DCAF13/CCT5/PPP2CB/GNG12/EIF5/GHITM/TUBA4A/ATP6V0D1/ADK/YWHAQ/NDUFAB1/MRPS22/SLC25A33/EMP1/XRCC5/MAPRE1/RRAGA/CDYL/CTSB/VBP1/SERINC2/ENOPH1/SDHD/UBE2D2/DAD1/CYC1/ATP6V0B/FAM114A1/MDH1/CHCHD1/BZW1/EIF1B/PMP22/HSPA8/SPCS1
JISON_SICKLE_CELL_DISEASE_UP	38/932	181/21095	6.77717e-16	2.80824e-14	1.78101e-14	EMP3/TXNRD1/HMOX1/TALDO1/RHEB/PSMA3/ANXA3/CLIC1/PRDX4/PPP2CB/GSTO1/PSMB8/HTATIP2/ATP1B1/EIF4A3/YWHAH/TRIP6/ATP6V1D/TYMP/GTF2B/CASP7/PSMB2/GADD45A/PSME2/RIT1/TIMP1/ADM/LEPROT/WSB2/GNPDA1/HLA-A/TIMM17A/GNG5/LAMP2/PLIN3/DDIT3/BLVRB/TPM1
SHEDDEN_LUNG_CANCER_POOR_SURVIVAL_A6	63/932	456/21095	7.75172e-16	3.17556e-14	2.01396e-14	SOD2/PFKP/PAWR/PPIF/RAN/PSMD12/CCT5/GNAS/HMGA1/KPNA2/PSMA5/HCCS/EIF4A3/ACTR3/TUBA4A/STC2/SNRPB/RALA/RIPK2/KRR1/DNAJA1/SNRPA1/AGPAT5/PDCD2/TOMM40/PPM1G/TCP1/SRM/PSMB2/RAB22A/ADM/CARHSP1/ADRM1/CMAS/MRPL13/CDYL/EIF4E2/DNM1L/WDR43/NOLC1/MAGOHB/MED8/PRMT1/PGK1/SLBP/SNX6/TFG/MTCH2/PMAIP1/ANKLE2/UBE2D1/FKBP4/UBE2K/NME1/NAA50/ARPP19/PPFIA1/SYNCRIP/MRPL19/TWF1/PSMA7/UBE2N/CCDC59
AMIT_EGF_RESPONSE_480_HELA	36/932	164/21095	8.95973e-16	3.62919e-14	2.30166e-14	TNFRSF12A/ISG20/GLRX3/SH3BGRL3/TM4SF1/PHLDA2/PPIF/CDV3/SFN/HMGA1/PLAUR/RHOD/TUBB4B/MAP2K3/ACTN1/ARHGDIA/TACSTD2/DIAPH1/RNF126/PMEPA1/DAPK3/ZFP36L2/ITGA2/ABHD2/ZYX/EHD1/EFHD2/CDYL/PLEC/RELA/RRP1/PNO1/B4GALT1/CD44/SLC25A37/VASP
TONKS_TARGETS_OF_RUNX1_RUNX1T1_FUSION_MONOCYTE_UP	40/932	204/21095	1.38085e-15	5.53107e-14	3.50784e-14	PPP1R14B/GLRX3/PFKP/TM4SF1/DUSP14/MYOF/C1QBP/PSMD12/NOP56/EPRS/ATP1B3/FABP3/GTPBP4/EIF5A/IFRD2/GSPT1/MRPS35/EBNA1BP2/NPM1/CDC123/LIMS1/NDUFAB1/SNRPA1/DKC1/TRIP6/SPATS2L/TCP1/GDF15/LAPTM4B/HSPD1/HSPA5/WDR43/NOLC1/MDH2/DEXI/PSMB5/NME1/BZW2/GCSH/EIF3B
KYNG_DNA_DAMAGE_DN	39/932	195/21095	1.56787e-15	6.21119e-14	3.93918e-14	HSPB8/PPA1/PRDX4/PDCD5/ARPC3/BTG3/CEBPB/RHOD/POMP/LIMS1/DNAJA1/RAB7A/SEMA3B/ARF1/ANKRD11/GADD45A/IFNGR1/TAF10/PRSS23/GLRX/GOLGA4/PRMT1/ESD/RABGGTB/IFNGR2/ITGB1/TPR/SLC35B1/ACTN4/UGCG/TWF1/CCNC/CYCS/VDAC3/VIM/COPB2/SOD1/SSR3/TPM1
MOHANKUMAR_TLX1_TARGETS_UP	59/932	414/21095	1.59667e-15	6.25651e-14	3.96792e-14	HSPB8/TUBA1C/SQSTM1/DUSP14/PSMD6/CCT8/CCT6A/GNAS/CLDN7/ATP1B3/PSMD13/LRRC59/HTATIP2/KPNA2/EIF5/AMD1/TUBB4B/RHOQ/MRPS35/EIF4G2/SEPHS2/SEMA3B/TOMM40/UBE2D3/G6PD/IER3/EIF4H/WSB2/CTSB/CAPN1/TIMM17A/NOLC1/ACADVL/PRMT1/ENOPH1/ARCN1/SEPT7/LDHA/PSMB5/WDR46/UBE2K/TFAP2A/NAA50/NPTN/PPFIA1/SLC35B1/CCDC47/CALM1/PARL/BZW2/RUVBL1/PLK2/RPN2/NUTF2/COPB2/CA12/HSPA8/HSP90B1/CTSD
MENSSEN_MYC_TARGETS	21/932	53/21095	2.36008e-15	9.14848e-14	5.80203e-14	ENO1/PPIF/C1QBP/NOP56/EPRS/MGST1/CCT3/DDX21/NPM1/MRPL3/SRM/HSPA9/HSPD1/LDHA/FKBP4/NME1/PHB/NUTF2/NCL/HSPA8/EIF3B
VECCHI_GASTRIC_CANCER_EARLY_UP	60/932	430/21095	2.44453e-15	9.37503e-14	5.94571e-14	S100A6/SOD2/PFKP/ENO1/S100A10/TM4SF1/UPP1/MYOF/DCAF13/NOP56/TRIM47/HMGA1/CLDN7/CCT3/PSMB8/UCHL3/GTPBP4/LAMC2/FAM50A/TUBA4A/SNRPB/EBNA1BP2/NPM1/SLC6A8/RRS1/TACSTD2/FBXO32/DKC1/PMEPA1/ITGA2/PRELID1/IER5L/PFDN2/GDF15/LAPTM4B/MRTO4/MRPL13/CTSB/TIMM17A/PRMT1/SNRPD1/NOP16/MTCH2/AATF/CYC1/KRT7/MRPS10/BID/NME1/TFAP2A/ABHD11/ARPC4/PSMA7/COMMD5/ITPA/GRN/PDCD6/HSPA8/EIF3B/TPM1
PHONG_TNF_RESPONSE_NOT_VIA_P38	52/932	337/21095	2.94972e-15	1.11934e-13	7.09895e-14	HSPB8/SOD2/PHLDA2/MGAT4B/CD47/PPIF/MYH9/NFKBIA/FDX1/PLAUR/CDCP1/STEAP1/CEBPB/LAMC2/FSTL3/OPTN/HLA-C/ATP1B1/HLA-B/MAP2K3/RIPK2/MANF/PHF11/ZFP36L2/ITGA2/DNAJC3/WTAP/GADD45A/EHD1/EMP1/CFLAR/IFNGR1/EFHD2/TNIP1/TRAPPC4/PRSS23/HSPA5/CREB3/MPHOSPH10/JAK1/HLA-A/SRPK1/IER5/IRF1/TNIP2/ANKLE2/FKBP4/BID/SLC25A37/CA12/JUND/HSP90B1
YAO_TEMPORAL_RESPONSE_TO_PROGESTERONE_CLUSTER_14	33/932	143/21095	3.01466e-15	1.13207e-13	7.17964e-14	PPP1R14B/PPA1/UBE2M/RAN/PSMD6/CCT8/VCL/CCT6A/CCT3/ODC1/IRAK1/EBNA1BP2/ARHGDIA/PSMD1/SNRPA1/SLC25A5/DNAJC2/TMEM14C/PRMT1/EIF4G1/CISD1/PSMB5/MRPS10/NME1/WDR74/PSMB3/SYNCRIP/DCTPP1/UBE2N/SSR3/MRPL20/CTSD/SEC61B
REACTOME_METABOLISM_OF_AMINO_ACIDS_AND_DERIVATIVES	39/932	200/21095	3.79993e-15	1.41224e-13	8.95653e-14	SAT1/GCLM/PSMD8/PSMA3/PSMD6/PSMD12/PSMC4/PSMB8/PSMD2/PSMC1/PSMD13/ODC1/PSMD11/PSMA5/AMD1/PSMA1/PSMD14/PSMB1/PSMC6/PSMD1/SLC6A8/PSMC2/PSMB6/PSMC3/PSMD7/PSMC5/PSMB4/SRM/PSMB7/PSMB2/PSMD3/PSME2/AZIN1/ENOPH1/PSMB5/PSMB3/ETHE1/PSMA7/CNDP2
REACTOME_MITOTIC_G1_G1_S_PHASES	32/932	137/21095	5.4953e-15	2.02149e-13	1.28204e-13	PSMD8/PSMA3/PSMD6/PSMD12/PSMC4/PPP2CB/PPP2R2A/PSMB8/PSMD2/PSMC1/PSMD13/PSMD11/PSMA5/PSMA1/PSMD14/PSMB1/PSMC6/PSMD1/PSMC2/PSMB6/PSMC3/PSMD7/PSMC5/PSMB4/PSMB7/PSMB2/PSMD3/PSME2/MYC/PSMB5/PSMB3/PSMA7
YOSHIMURA_MAPK8_TARGETS_DN	54/932	366/21095	5.94863e-15	2.16614e-13	1.37378e-13	GCLM/NAA20/FHL2/S100A10/SLK/FDX1/CCT3/ZNF292/CEBPD/ODC1/EIF5/AMD1/EDN1/PSMA1/NDUFAB1/PSMC2/ROCK2/ATP6V1D/PSMC5/SSR4/VPS26A/GADD45A/EMP1/HSPA9/TMBIM6/RAC1/DNAJA2/MYC/ADM/AIMP2/BCL7B/CNN3/PPIB/NOLC1/PGK1/MTDH/MDH2/MTCH2/RABGGTB/YWHAZ/NME1/CEBPG/NPTN/MSMO1/ACTN4/TWF1/DNAJB9/PHB/RPN2/AHNAK/PMP22/HSPA8/COX5A/SEC61B
OSMAN_BLADDER_CANCER_UP	57/932	404/21095	7.6237e-15	2.74834e-13	1.74302e-13	LGALS3/GCLM/ENO1/CD47/FLNA/EIF5A/TMEM106B/RAB10/EIF5/TUBB4B/RHOQ/ACTR3/RIPK2/EIF2S1/PRNP/ATP6V1D/RIOK3/RASEF/RNH1/FAM107B/IFNGR1/PHAX/PTP4A2/SMC3/ALG13/CTSB/FBXW5/USP47/SUGT1/LRRFIP1/TMOD3/MTDH/EIF4G1/ELF1/LDHA/PRPF40A/MRPS10/RAB14/SYNCRIP/UGCG/TWF1/AKAP13/CD44/ARPC4/SLC25A37/SRP72/APPL1/TOP1/TPM4/UBXN4/KHDRBS1/SCAF11/PDAP1/VASP/HSP90B1/CTSD/SERBP1
WHITFIELD_CELL_CYCLE_M_G1	33/932	148/21095	8.78563e-15	3.13586e-13	1.98879e-13	RHEB/RAN/VCL/ILF2/PPP2R2A/DCTN6/KRAS/AMD1/GSPT1/CNIH4/DKC1/GDF15/PAK1IP1/UBE2D3/CWC15/KIF5B/DNAJB6/JMJD1C/DEXI/NUFIP2/TSC22D1/BAG3/CTR9/G3BP1/SYNCRIP/MRPL19/GRPEL1/AKAP13/PLIN3/PLK2/TOP1/HSPA8/ZNF593
RAMALHO_STEMNESS_UP	39/932	206/21095	1.05663e-14	3.73445e-13	2.36842e-13	GCLM/TXNRD1/PPA1/UPP1/PSMD12/NOP56/EPRS/KRAS/PSMD11/EIF4G2/ADAM9/NDUFAB1/MRPL3/YWHAH/PDCD2/ROCK2/TRIP6/JAGN1/LAPTM4B/XRCC5/GARS/RSL1D1/MPHOSPH10/WDR43/DNAJB6/TXNDC9/RAB18/HSPA4/ARCN1/UBE2D2/PPP1R2/RABGGTB/MRPS10/ITGB1/TBRG1/IARS/YWHAB/DCTPP1/GCSH
REACTOME_CELL_CYCLE_CHECKPOINTS	30/932	124/21095	1.41757e-14	4.9615e-13	3.14662e-13	PSMD8/PSMA3/PSMD6/PSMD12/PSMC4/PSMB8/PSMD2/PSMC1/PSMD13/PSMD11/PSMA5/PSMA1/PSMD14/PSMB1/PSMC6/PSMD1/PSMC2/PSMB6/PSMC3/PSMD7/PSMC5/PSMB4/PSMB7/PSMB2/PSMD3/PSME2/UBE2D1/PSMB5/PSMB3/PSMA7
PENG_GLUCOSE_DEPRIVATION_DN	35/932	169/21095	1.47484e-14	5.1123e-13	3.24225e-13	CD47/SFN/GTF2A2/TSPAN3/KRAS/RAB9A/PSMA5/SSBP1/DNAJA1/CREM/COPS5/MAP4/RNF6/BAZ1A/TMF1/HNRNPR/EHD1/XRCC5/TMBIM6/SLC25A5/EIF4H/CTNNA1/DNAJB6/TIMM17A/PGK1/ARPC5/ARF4/ATP6V0B/G3BP1/CALM1/CCT4/PHB/UBE2N/EIF1B/DST
PELLICCIOTTA_HDAC_IN_ANTIGEN_PRESENTATION_UP	22/932	64/21095	1.68914e-14	5.79937e-13	3.678e-13	PSMD6/PSMC4/PSMD2/PSMD13/PSMA5/POMP/PSMB1/PSMD1/GOLM1/PSMB4/PSMB7/PSMD3/BCAP29/TRAPPC4/HSPA5/PSMB3/DDIT3/HERPUD1/BCAP31/COPB2/HSP90B1/COPE
DANG_MYC_TARGETS_UP	32/932	143/21095	2.01063e-14	6.83804e-13	4.33673e-13	ENO1/CCT5/HMGA1/MGST1/SLC25A3/ODC1/SNRPB/NPM1/GNL3/PSMB1/CSTB/EIF2S1/PSMG1/DKC1/SRM/EMP1/HSPA9/MRTO4/AIMP2/HSPD1/HSPA4/SRSF7/EIF4A1/LDHA/NME1/CCNC/EXOSC8/PHB/TOP1/NCL/HSPA8/SRSF2
BURTON_ADIPOGENESIS_5	30/932	126/21095	2.24952e-14	7.579e-13	4.80665e-13	SOD2/PIM3/PPA1/TALDO1/PPIF/FDX1/LRRC59/PSMA5/PSMA1/NDUFAB1/JAGN1/TOMM40/IFNGR1/G6PD/ESRRA/TIMM17A/SDHD/MDH2/ABHD5/CISD1/MGST3/CYC1/PTGES2/GRPEL1/DNAJB9/PHB/MRPS26/CYCS/BCAP31/MRPL20
REACTOME_MITOTIC_M_M_G1_PHASES	35/932	172/21095	2.5821e-14	8.61897e-13	5.46621e-13	PSMD8/PSMA3/CLIP1/PSMD6/PSMD12/PSMC4/PPP2CB/PSMB8/PSMD2/PSMC1/PAFAH1B1/PSMD13/PSMD11/PSMA5/PSMA1/PSMD14/PSMB1/PSMC6/PSMD1/PSMC2/PSMB6/PSMC3/PSMD7/PSMC5/PSMB4/PSMB7/PSMB2/NUDC/PSMD3/MAPRE1/PSME2/SMC3/PSMB5/PSMB3/PSMA7
MUELLER_PLURINET	47/932	299/21095	3.20414e-14	1.05972e-12	6.72081e-13	ANXA2/PSMA3/ANXA3/NOP56/MBD2/HMGA1/STX3/KPNA2/PSMD11/SNRPB/NPM1/GNL3/PRNP/DIAPH1/GADD45A/XRCC5/HSPA9/EXOSC7/MYC/POLR1D/AIMP2/HSPD1/NOLC1/HPRT1/BRIX1/SSB/GMPS/SNRPD1/PMAIP1/AATF/STIP1/NME1/DAZAP1/MRPS12/SYNCRIP/EXOSC8/PHB/DCTPP1/RUVBL1/COPS3/HNRNPAB/NCL/VASP/PNN/HSPA8/ZNF593/SRSF2
SCHUHMACHER_MYC_TARGETS_UP	24/932	80/21095	3.50833e-14	1.14978e-12	7.29196e-13	PRDX4/ATP1B3/MGST1/UCHL3/ODC1/DDX21/EBNA1BP2/MRPL3/RRS1/SRM/NAMPT/EXOSC7/MYC/AIMP2/NOLC1/SRPK1/PNO1/LDHA/FKBP4/NME1/IARS/POLR2H/CYCS/GCSH
TIEN_INTESTINE_PROBIOTICS_24HR_DN	39/932	214/21095	3.88031e-14	1.26023e-12	7.99244e-13	SLC3A2/SAT1/GCLM/TXNRD1/SQSTM1/LAMB3/CEBPB/EIF5A/MAP2K2/IFRD1/SLC6A8/MANF/PRNP/SH3GLB1/GDF15/HSPA9/HSPA5/GARS/PPIB/GLRX/LRRFIP1/MTDH/TMCO3/TFG/SARS/ARF4/CEBPG/CD55/DNAJB9/WDR45/TRAM1/HERPUD1/TES/UBXN4/FAF2/VASP/HSPA8/PABPC1/HSP90B1
HELLER_HDAC_TARGETS_DN	46/932	292/21095	5.55758e-14	1.78885e-12	1.1345e-12	ISG20/SLC3A2/EMP3/HMOX1/CAPN2/PFKP/PPIF/RAN/NOP56/GSTO1/CEBPB/EIF5A/IL6R/HDGF/EIF5/IRAK1/EIF4G2/MRPL3/RRS1/PHF11/PAK1IP1/GADD45A/CFLAR/HSPA9/MYC/MRTO4/HSPD1/DNAJC2/HSPA5/ATF4/GTF3A/MAGOHB/SRSF7/PNO1/NOP16/PMAIP1/ELF1/BAG3/FKBP4/CEBPG/DNAJB9/CD44/DNAJC15/DDIT3/HERPUD1/HNRNPAB
ALFANO_MYC_TARGETS	41/932	239/21095	7.19487e-14	2.29535e-12	1.45573e-12	MYL12A/S100A10/SDCBP/PPIF/CSRP1/VCL/MGLL/NOP56/PLAUR/ID3/ATP1B1/ANXA7/DDX21/EBNA1BP2/MVP/CD59/VCP/PSMG1/SURF2/TRIP6/TOMM40/GSN/EHD1/EMP1/MYC/ADM/RSL1D1/GNPDA1/DNAJB6/PLEC/IMP4/GOSR1/CYR61/ARPC5/IRF1/SNRPD1/AATF/FKBP4/UBE2K/RUVBL1/HERPUD1
WONG_PROTEASOME_GENE_MODULE	19/932	49/21095	8.15006e-14	2.57728e-12	1.63453e-12	SQSTM1/PSMD8/PSMD12/PSMB8/UCHL3/PSMA5/PSMA1/USP14/PSMD14/PSMD1/PSMB6/PSMC3/PSMC5/PSMB4/PSMB2/PSMD3/UBE2D2/PSMB3/PSMA7
WELCSH_BRCA1_TARGETS_DN	31/932	141/21095	8.58087e-14	2.68991e-12	1.70596e-12	MGST1/HRAS/EZR/CLTA/SSBP1/CDC123/PSMD1/SLC6A8/SNRPA1/ANXA11/MANF/DNTTIP2/SRM/XRCC5/MYC/EIF4H/AIMP2/UBL4A/PABPC4/DNAJC7/RELA/PKN1/NOLC1/SRPK1/EIF4G1/CYC1/FKBP4/MRPS12/GCSH/EIF3B/HSP90B1
YAO_TEMPORAL_RESPONSE_TO_PROGESTERONE_CLUSTER_7	23/932	76/21095	9.72511e-14	3.02233e-12	1.91678e-12	SOD2/ANXA3/CDV3/HRAS/CCT2/EIF2S1/RAB7A/MAGOH/JAGN1/PPM1G/KIF5B/LEPROT/WSB2/ETF1/TM2D2/HSPA4/EIF4A1/BRIX1/ARPC5L/ANP32B/COPS3/MRPS26/ITGB1BP1
ZUCCHI_METASTASIS_DN	18/932	44/21095	1.21642e-13	3.74804e-12	2.37703e-12	LGALS3/SAT1/TM4SF1/NFKBIA/PDCD5/RHOA/TACSTD2/SEMA3B/PPM1G/ZYX/TRAPPC4/CLDN4/EIF4A1/KRT7/EIF3G/JUND/PDLIM1/SEC61B
HOLLMANN_APOPTOSIS_VIA_CD40_UP	37/932	201/21095	1.27131e-13	3.88397e-12	2.46324e-12	RPS4Y1/EMP3/TUBA1C/CLTB/RHEB/GNAS/MBD2/PPP2CB/PPP2R2A/RAP1B/COTL1/CREM/MRPS22/AGPAT5/NQO2/RNF126/ISCU/PFDN2/XRCC5/FNTA/TSFM/FLII/CAP1/LSR/PAK2/GTPBP6/TUBA1B/SNRPD1/DDX39A/ITGB1/COPS2/ARPC2/G3BP1/ARPP19/LAP3/COPS3/DST
FOURNIER_ACINAR_DEVELOPMENT_LATE_2	44/932	277/21095	1.46532e-13	4.43904e-12	2.81527e-12	TNFRSF12A/UPP1/ANXA5/MYH9/VCL/PPP2R2A/PLAUR/FLNA/CDCP1/ODC1/LAMC2/IRAK1/ACTN1/CCT2/SNRPB/ARHGDIA/MRPL3/SNRPA1/YWHAH/MANF/PSMB2/EHD1/CAP1/LARP4/RND3/EEF1E1/DNM1L/FAM3C/NOLC1/SRPK1/PGK1/IDI1/SSB/ARF4/LDHA/PRPF40A/FKBP4/UBE2K/CALM1/EXOSC8/PTGES3/UBE2N/GCSH/HSP90B1
MISSIAGLIA_REGULATED_BY_METHYLATION_UP	29/932	126/21095	1.55728e-13	4.67833e-12	2.96703e-12	ISG20/SAT1/SQSTM1/SOD2/PLAUR/IL32/RAB9A/ATP1B1/MAP2K3/MIR22HG/CDC123/ARL6IP5/SLC6A8/TACSTD2/GSN/ITGA2/HLA-E/GADD45A/IFNGR1/TIMP1/MAP1LC3B/CTSB/WFDC2/ATP6V0E1/ARF4/DUSP5/CD55/GRN/ATP6V1G1
ZHU_CMV_24_HR_UP	25/932	93/21095	1.68576e-13	5.02246e-12	3.18528e-12	PFKP/ENO1/PSMA3/PSMD6/NFKBIA/PSMD2/PSMC1/EIF5A/EIF5/TUBA4A/NPM1/SNRPA1/MANF/HLA-E/NAMPT/PSMB2/BCL7B/SRSF7/EIF4A1/IRF1/FKBP4/STIP1/CD55/EIF1AX/GRPEL1
SHIPP_DLBCL_VS_FOLLICULAR_LYMPHOMA_UP	18/932	45/21095	1.94425e-13	5.74511e-12	3.64359e-12	LGALS3/SAT1/PFKP/ENO1/CCT5/HMGA1/CCT3/PSMC1/KPNA2/CLTA/SNRPB/EXOSC7/PSME2/HSPD1/LDHA/NME1/PGAM1/CTSD
ZHU_CMV_ALL_UP	28/932	120/21095	2.83902e-13	8.32086e-12	5.27715e-12	PFKP/ENO1/PSMA3/PSMD6/NFKBIA/PSMB8/PSMD2/PSMC1/EIF5A/EIF5/TUBA4A/NPM1/DNAJA1/SNRPA1/MANF/GTF2B/HLA-E/NAMPT/PSMB2/BCL7B/SRSF7/EIF4A1/IRF1/FKBP4/STIP1/CD55/EIF1AX/GRPEL1
LAIHO_COLORECTAL_CANCER_SERRATED_UP	27/932	112/21095	3.24676e-13	9.43916e-12	5.98638e-12	EMP3/ANXA2/MYL12B/TM4SF1/NDUFV2/SDCBP/ANXA5/EPRS/OPTN/ATP1B1/CHMP2B/PRNP/CNIH4/BCAP29/EMP1/CTSB/CEACAM6/DAD1/ATP6V0E1/PLEKHB2/ARPC2/ARPP19/NPTN/VDAC3/PMP22/HSPA8/RPL36AL
RICKMAN_TUMOR_DIFFERENTIATED_WELL_VS_POORLY_DN	52/932	382/21095	4.98541e-13	1.43779e-11	9.11857e-12	S100A6/SH3BGRL3/UPP1/CLIP1/DUSP14/SDCBP2/PSMD12/SFN/TMEM40/PLAUR/CDCP1/LRRC59/EZR/KRT80/RAB10/C1orf116/TUBA4A/METRNL/SERPINB1/ATP6V0D1/UBE2A/WASL/MAP4/MXD1/PDCD6IP/DAPK3/EHD1/MAP7D1/ADM/CARHSP1/STX12/MRPL4/SERINC2/LRRFIP1/HMOX2/HERC4/ABHD5/ATP6V0E1/PLEKHB2/ARF4/LDHA/GIPC1/TWF1/CALM1/CD44/PLIN3/TPM4/DHRS7/AHNAK/TES/REEP5/CA12
GOLDRATH_ANTIGEN_RESPONSE	49/932	346/21095	5.32808e-13	1.52442e-11	9.66799e-12	S100A6/LGALS3/EMP3/ANXA2/FHL2/CAPN2/S100A10/RAN/VCL/PRDX4/GSTO1/MGST1/ODC1/LRRC59/KPNA2/LMNA/MAP2K3/RHOQ/PLP2/RNH1/ANXA4/EMP1/EFHD2/IER3/CARHSP1/CCDC50/CTNNA1/EIF4E2/TMEM14C/GNPDA1/HLA-A/MRPL18/GLRX/EEA1/SDHD/TMEM126A/PLEKHB2/CISD1/BAG3/ITGB1/NPTN/RBM3/CD44/PGAM1/TPM4/AHNAK/REEP5/ERRFI1/CTSD
MANALO_HYPOXIA_DN	44/932	289/21095	6.67612e-13	1.89507e-11	1.20187e-11	PPIF/C1QBP/NOP56/HMGA1/GTPBP4/ODC1/PSMD11/TUBB4B/GLRX2/MAP2K3/DDX21/EBNA1BP2/EIF2S1/RRS1/SNRPA1/PSMG1/PDCD2/DKC1/PAK1IP1/SRM/MCFD2/MRTO4/TSFM/AIMP2/EEF1E1/GNPDA1/NOLC1/RRP1/PNO1/ATP13A3/SNRPD1/NOP16/CISD1/NME1/IARS/MRPS12/WDR74/AASDHPPT/EXOSC8/RPL39L/PHB/RUVBL1/GCSH/SRSF2
BASAKI_YBX1_TARGETS_UP	44/932	290/21095	7.54411e-13	2.12473e-11	1.34752e-11	TNFRSF12A/SLC3A2/RHEB/ANXA3/SFN/NFKBIA/ILF2/FLNA/PSMD2/IFRD2/HTATIP2/KPNA2/LAMC2/KRT80/RHOD/COTL1/TUBB4B/GLRX2/IRAK1/TUBA4A/DCUN1D5/GSTP1/CREM/RRS1/SNRPA1/YWHAH/PSMB6/PDCD2/PMEPA1/PRELID1/AHSA1/PRSS23/RND3/WDR1/MED8/CYR61/NTN4/DDX39A/ARPC5L/DAZAP1/CACYBP/KRT10/PLK2/TPM4
REACTOME_DNA_REPLICATION	35/932	192/21095	7.87107e-13	2.19963e-11	1.39502e-11	PSMD8/PSMA3/CLIP1/PSMD6/PSMD12/PSMC4/PPP2CB/PSMB8/PSMD2/PSMC1/PAFAH1B1/PSMD13/PSMD11/PSMA5/PSMA1/PSMD14/PSMB1/PSMC6/PSMD1/PSMC2/PSMB6/PSMC3/PSMD7/PSMC5/PSMB4/PSMB7/PSMB2/NUDC/PSMD3/MAPRE1/PSME2/SMC3/PSMB5/PSMB3/PSMA7
JUBAN_TARGETS_OF_SPI1_AND_FLI1_DN	24/932	92/21095	1.0539e-12	2.92254e-11	1.8535e-11	PPP1R14B/PHLDA2/PSMD12/MBD2/DDX21/SNRPB/ZFP36L2/NIP7/TCP1/BUD31/MYC/POLR1D/RAB18/NOLC1/IMP4/HPRT1/EIF4G1/LDHA/ARPC2/NAA50/SYNCRIP/ETHE1/HSPA8/SRSF2
REACTOME_METABOLISM_OF_RNA	47/932	330/21095	1.29955e-12	3.57624e-11	2.26808e-11	RPS4Y1/PSMD8/PSMA3/PSMD6/PSMD12/PSMC4/PPP2R2A/PSMB8/PSMD2/PSMC1/PSMD13/PSMD11/PSMA5/EIF4A3/PSMA1/SNRPB/PSMD14/PSMB1/PSMC6/PSMD1/PSMC2/PSMB6/MAGOH/PSMC3/PSMD7/PSMC5/PSMB4/PSMB7/PSMB2/PSMD3/EXOSC7/PSME2/PHAX/ETF1/EIF4A1/EIF4G1/SNRPD1/PSMB5/YWHAZ/PSMB3/TPR/YWHAB/PSMA7/EXOSC8/RBM8A/HSPA8/PABPC1
BLALOCK_ALZHEIMERS_DISEASE_INCIPIENT_DN	32/932	165/21095	1.32212e-12	3.61078e-11	2.28998e-11	SAT1/PPA1/MGLL/CCT5/GNAS/GTF2A2/CCT3/PAFAH1B1/ACTN1/CCT2/DNAJA1/CD59/PSMC2/NSFL1C/ROCK2/COPS5/PFDN2/UTP18/AHSA1/HSPA5/GLRX/DNAJC8/ARCN1/PDHA1/GRPEL1/CACYBP/IPO7/CCT4/TOP1/RPN2/REEP5/SERBP1
SANA_RESPONSE_TO_IFNG_DN	23/932	85/21095	1.35095e-12	3.66178e-11	2.32232e-11	ANXA2/PIM3/RAN/CCT5/ILF2/CCT3/ODC1/HDGF/COTL1/TUBA4A/PEA15/EIF4G2/YWHAQ/HSPD1/PRSS23/TIMM17A/PRMT1/MGST3/KRT7/NME1/CCT4/METTL9/RTN4
RUTELLA_RESPONSE_TO_HGF_UP	54/932	418/21095	1.47575e-12	3.95569e-11	2.50872e-11	LGALS3/SLC3A2/GCLM/ANXA2/TUBA1C/SQSTM1/SOD2/CD81/CD47/ANXA5/PPIF/CSRP1/MYOF/MGLL/ZNF706/FDX1/ATP1B3/TSPAN3/RAB9A/OPTN/RHOQ/EIF2S1/YWHAQ/ARL6IP5/CD59/PSMG1/PDCD6IP/EMP1/CFLAR/TMBIM6/ATP6V1H/LEPROT/PDXK/CTSB/JAK1/DNAJB6/VAT1/DAD1/ATP13A3/TFG/ATP6V0E1/TNIP2/PSMB5/TSC22D1/DYNC1LI1/FKBP4/DUSP5/LAMP2/SLC35B1/APOO/MDH1/RDX/BCAP31/CTSD
REACTOME_METABOLISM_OF_MRNA	43/932	284/21095	1.48133e-12	3.95569e-11	2.50872e-11	RPS4Y1/PSMD8/PSMA3/PSMD6/PSMD12/PSMC4/PPP2R2A/PSMB8/PSMD2/PSMC1/PSMD13/PSMD11/PSMA5/EIF4A3/PSMA1/PSMD14/PSMB1/PSMC6/PSMD1/PSMC2/PSMB6/MAGOH/PSMC3/PSMD7/PSMC5/PSMB4/PSMB7/PSMB2/PSMD3/EXOSC7/PSME2/ETF1/EIF4A1/EIF4G1/PSMB5/YWHAZ/PSMB3/YWHAB/PSMA7/EXOSC8/RBM8A/HSPA8/PABPC1
DER_IFN_BETA_RESPONSE_UP	25/932	102/21095	1.63722e-12	4.33985e-11	2.75236e-11	BAG1/EPRS/PLAUR/PSMB8/CEBPD/HLA-C/SSBP1/DDX21/ADAM9/EIF3A/PTPN11/ZFP36L2/ITGA2/HLA-E/DNAJC2/PDXK/HLA-A/XRCC6/IRF1/PMAIP1/ELF1/ATP6V0B/CTR9/CYCS/SRSF2
RHODES_CANCER_META_SIGNATURE	20/932	64/21095	2.03687e-12	5.35979e-11	3.39921e-11	PSMC4/PRDX4/CCT5/ILF2/KPNA2/EIF4A3/SSBP1/MRPL3/MANF/PSME2/HSPD1/TARS/LDHA/IFNGR2/NME1/IARS/G3BP1/MRPS12/CCT4/COPB2
KIM_WT1_TARGETS_12HR_DN	36/932	209/21095	2.13478e-12	5.57673e-11	3.5368e-11	SOD2/CDV3/NOP56/STEAP1/UCHL3/EZR/LAMC2/GNL3/ADK/RRS1/MANF/MAGOH/WASL/PTPN11/PMEPA1/PFDN2/MYC/GTF2F2/CTNNA1/MRPL13/RND3/FAM3C/NOLC1/SRSF7/CYR61/NOP16/SYNCRIP/MRPL19/TAF1D/CD44/PLK2/HERPUD1/HNRNPAB/YTHDF2/PNN/SRSF2
WINTER_HYPOXIA_METAGENE	39/932	242/21095	2.25584e-12	5.85058e-11	3.71048e-11	SLC3A2/SAT1/ANXA2/HMOX1/ENO1/PSMA3/ANXA5/CCT6A/PLAUR/ODC1/EDN1/EIF4A3/STC2/SLC6A8/DKC1/MAP4/RIOK3/IGFBP2/ADM/HSPD1/HSPA5/BACE2/GLRX/XRCC6/RELA/TIMM17A/PGK1/HMOX2/LDHA/FKBP4/DDIT3/PGAM1/HERPUD1/VIM/SSSCA1/CA12/PNN/ERRFI1/CTSD
WAMUNYOKOLI_OVARIAN_CANCER_LMP_UP	41/932	265/21095	2.40939e-12	6.20417e-11	3.93473e-11	S100A6/MYL12B/TALDO1/BAG1/MGLL/SFN/C1orf116/ATP1B1/TUBA4A/SERPINB1/RALA/MVP/GSTP1/CD59/DNTTIP2/TACSTD2/TOMM40/RNF126/RASEF/CHMP4C/EFHD2/ST14/CRB3/IER3/TNIP1/BACE2/GTPBP6/SRPK1/EIF4G1/ZNRD1/TNIP2/ARPC5L/GIPC1/AURKAIP1/AKAP13/ABHD11/BZW2/TOP1/CCDC107/TPM4/JTB
DEBIASI_APOPTOSIS_BY_REOVIRUS_INFECTION_UP	45/932	314/21095	3.15933e-12	8.07759e-11	5.12286e-11	ISG20/SLC3A2/FHL2/PAWR/NFKBIA/DCTN6/STX3/BTG3/ZNF292/CEBPB/IFRD1/KRR1/CREM/RRS1/TIPARP/WASL/WTAP/BCL10/CASP7/GADD45A/ADM/RAB21/DNAJC2/RND3/DNAJB6/TIMM17A/CAPZA2/CYR61/PNO1/PMAIP1/UBE2D1/PITPNB/CEBPG/CD55/COPS2/TIAL1/ARPP19/UGCG/DNAJB9/DDIT3/PGAM1/SRSF9/TWISTNB/CCDC6/FAF2
BILANGES_RAPAMYCIN_SENSITIVE_VIA_TSC1_AND_TSC2	21/932	73/21095	3.47231e-12	8.81527e-11	5.59071e-11	SLC25A3/CCT2/TSPAN15/TOMM20/PPM1G/TCP1/SSR4/OLA1/UQCRFS1/BRI3BP/SLC25A5/GYG1/PPIB/GTPBP6/PGK1/NAA10/CCT4/VIM/BLVRB/HSPA8/RPL36AL
YAMAZAKI_TCEB3_TARGETS_DN	36/932	215/21095	5.04399e-12	1.27158e-10	8.06444e-11	RPS4Y1/S100A6/LGALS3/GCLM/TUBA1C/SOD2/TALDO1/YBX1/RAN/HMGA1/CLDN7/CCT3/KPNA2/TUBB4B/EBNA1BP2/DNAJC21/SEPHS2/SNRPA1/DIAPH1/IGFBP2/ENAH/PARK7/XRCC5/AHSA1/CMAS/CLDN4/GNPDA1/VBP1/GOLGA4/TUBA1B/PNO1/G3BP1/RBM3/PHB/STOML2/SERBP1
LIU_SOX4_TARGETS_DN	44/932	309/21095	6.88063e-12	1.72255e-10	1.09245e-10	UBE2M/ENO1/MGAT4B/EPRS/HMGA1/PPP2R2A/ARPC3/BTG3/NOL7/PAFAH1B1/CEBPD/FSTL3/WBP2/ARPC1A/EIF3A/RBCK1/MAGOH/PSMG1/MAP4/TMF1/TCP1/DUS1L/TAF10/SMC3/EIF4E2/PKN1/NOLC1/PRMT1/TUBA1B/TUSC3/DEXI/LDHA/ANKLE2/STIP1/RAB14/MRPS12/PPFIA1/TWF1/SRP72/GRN/VDAC3/ITGB1BP1/HSPA8/SERBP1
ZHOU_TNF_SIGNALING_4HR	18/932	54/21095	7.53638e-12	1.8737e-10	1.18831e-10	MYL12A/SOD2/NFKBIA/TSPAN3/IL32/PSMB8/FAM50A/TUBA4A/PLP2/CD59/PSMB7/GADD45A/TNIP1/CYR61/ITGB1/TPR/CCNC/NCL
DAIRKEE_CANCER_PRONE_RESPONSE_BPA_E2	26/932	118/21095	8.16755e-12	2.01671e-10	1.27901e-10	TKT/EPRS/HMGA1/PPP2R2A/IFRD1/EIF4G2/EBNA1BP2/EIF3A/EIF2S1/PLP2/ENAH/TCP1/PSMB2/BCAP29/PTP4A2/ATF4/VBP1/EIF4A1/EIF4G1/NOP16/DDX39A/PRDX6/RAB14/ANP32B/POLR2H/TPM1
MOREAUX_MULTIPLE_MYELOMA_BY_TACI_DN	31/932	172/21095	2.17597e-11	5.3363e-10	3.38432e-10	PSMD8/PSMA3/RAN/C1QBP/PSMC4/CCT5/IFT57/CCT2/SSBP1/EBNA1BP2/CMC1/DKC1/TMEM165/EIF3M/PAK1IP1/AIMP2/TMEM126A/SNRPD1/RNF7/IARS/G3BP1/MRPS12/NAA50/MRPL19/AASDHPPT/CHCHD1/LAP3/GCSH/EIF3G/TATDN1/PDCD6
REACTOME_FORMATION_OF_TUBULIN_FOLDING_INTERMEDIATES_BY_CCT_TRIC	12/932	22/21095	2.21613e-11	5.39808e-10	3.4235e-10	TUBA1C/CCT8/CCT6A/CCT5/CCT3/TUBB4B/TUBA4A/CCT2/CCT7/TCP1/TUBA1B/CCT4
HEDENFALK_BREAST_CANCER_BRCA1_VS_BRCA2	30/932	163/21095	2.65106e-11	6.41414e-10	4.06789e-10	PFKP/MSN/YBX1/CCT6A/ILF2/PDCD5/BTG3/RAB9A/CDC123/MVP/PRNP/ISCU/NAMPT/MYC/RNF187/AZIN1/KIF5B/CTNNA1/PRSS23/XRCC6/IRF1/GMPS/SNRPD1/IARS/SLC35B1/UBE2B/GCSH/ITGB1BP1/SOD1/SERBP1
MOREAUX_B_LYMPHOCYTE_MATURATION_BY_TACI_DN	20/932	73/21095	3.0587e-11	7.35107e-10	4.6621e-10	PSMD8/RAN/C1QBP/CCT5/CCT2/SSBP1/EBNA1BP2/CMC1/DKC1/TMEM165/AIMP2/TMEM126A/RNF7/IARS/G3BP1/MRPS12/AASDHPPT/CHCHD1/LAP3/EIF3G
HUPER_BREAST_BASAL_VS_LUMINAL_DN	18/932	59/21095	4.08485e-11	9.68809e-10	6.14425e-10	TM4SF1/HMGA1/CLDN7/IL32/PSMB8/METRN/HLA-C/HLA-B/ANXA11/SEMA3B/CLDN4/BACE2/CNN3/WFDC2/KRT15/CYR61/UGCG/TPM4
KEGG_PATHOGENIC_ESCHERICHIA_COLI_INFECTION	18/932	59/21095	4.08485e-11	9.68809e-10	6.14425e-10	TUBA1C/ARPC3/EZR/TUBB4B/RHOA/TUBA4A/ARPC1A/YWHAQ/ROCK2/WASL/TUBA1B/ARPC5/ARPC5L/YWHAZ/ITGB1/ARPC2/ARPC4/NCL
REACTOME_PREFOLDIN_MEDIATED_TRANSFER_OF_SUBSTRATE_TO_CCT_TRIC	13/932	28/21095	4.54668e-11	1.07129e-09	6.79422e-10	TUBA1C/CCT8/CCT6A/CCT5/CCT3/TUBB4B/TUBA4A/CCT2/CCT7/TCP1/PFDN2/VBP1/CCT4
SENESE_HDAC1_TARGETS_UP	54/932	457/21095	4.82313e-11	1.12905e-09	7.16052e-10	TNFRSF12A/SQSTM1/SOD2/LAMB3/TM4SF1/UPP1/PPIF/CDV3/EPRS/NFKBIA/HMGA1/OGFRL1/GNG12/STX3/MGST1/CEBPD/IL6R/EZR/LAMC2/IDS/ARHGDIA/CREM/KPNA4/PRNP/DEGS1/PTPN11/RNF6/ITGA2/NAMPT/MYC/CTNNA1/GLRX/PLEC/TMOD3/PNO1/LSM12/ATP13A3/EIF4G1/PLEKHB2/YWHAZ/ITGB1/DUSP5/STIP1/CD55/TPR/TWF1/REEP3/DNAJB9/CD44/SLC25A37/TOP1/NFE2L2/ERRFI1/SSR3
REACTOME_PROTEIN_FOLDING	17/932	53/21095	5.80744e-11	1.3507e-09	8.56622e-10	TUBA1C/CCT8/CCT6A/NOP56/CCT5/CCT3/TUBB4B/TUBA4A/CCT2/CCT7/TCP1/PFDN2/XRN2/FBXW5/VBP1/TUBA1B/CCT4
MOOTHA_MITOCHONDRIA	53/932	447/21095	6.43155e-11	1.48626e-09	9.42599e-10	LGALS3/SOD2/PPA1/NDUFV2/RAN/C1QBP/FH/GNAS/VDAC2/FDX1/DCTN6/SLC25A3/HCCS/MRPS35/ANXA7/SSBP1/NDUFAB1/MRPL3/MRPS22/TOMM20/TOMM40/TYMP/HSPA9/UQCRFS1/TSFM/G6PD/SLC25A5/AZIN1/HSPD1/DAP3/MRPL13/DNM1L/MRPL18/MRPL4/TIMM17A/ACADVL/SDHD/MDH2/PDHA1/MRPS18C/MTCH2/CYC1/MRPS10/BID/MTCH1/MRPS12/HAX1/MRPL19/SLC25A37/CYCS/VDAC3/COX5A/MRPL20
KIM_MYC_AMPLIFICATION_TARGETS_UP	33/932	201/21095	6.69795e-11	1.53797e-09	9.7539e-10	ENO1/NOP56/ODC1/HSD17B12/SSBP1/DDX21/CD163L1/ARL6IP5/RGS10/PSMG1/DKC1/EBPL/MRPS23/NIP7/PARK7/MYC/SLC25A5/HSPD1/DAP3/MRPL13/EEF1E1/HPRT1/PDHA1/SSB/PRDX6/NME1/CITED4/AKAP13/CYCS/SLC25A39/NCL/CA12/MCTS1
SCHLOSSER_MYC_TARGETS_AND_SERUM_RESPONSE_UP	16/932	47/21095	7.68751e-11	1.75402e-09	1.11241e-09	BAG1/ATP1B3/INTS10/ODC1/AMD1/GSPT1/SNRPB/MYC/PRMT1/NME1/EIF1AX/GRPEL1/SRP72/TWISTNB/SSSCA1/SRSF2
YAO_TEMPORAL_RESPONSE_TO_PROGESTERONE_CLUSTER_10	19/932	69/21095	8.6493e-11	1.96105e-09	1.24371e-09	VDAC2/CLDN7/RALA/ADK/CCT7/HNRNPR/SSU72/ARCN1/DAD1/SSB/CERS2/LDHA/FKBP4/UFM1/CACYBP/EIF1B/RPN2/GCSH/EIF3G
GOLDRATH_HOMEOSTATIC_PROLIFERATION	30/932	171/21095	9.17105e-11	2.06635e-09	1.3105e-09	PPA1/VDAC2/PAFAH1B1/HDGF/IRAK1/CCT2/PSMC6/NDUFAB1/MAGOH/PDCD2/PLEKHA1/SNX9/PSMC5/PELO/PARK7/CMAS/RAB18/NME1/ATP6V0B/CD55/TIAL1/CACYBP/TAF1D/IPO7/BZW2/PTGES3/CYCS/ITGB1BP1/PDAP1/PDCD6
FLECHNER_PBL_KIDNEY_TRANSPLANT_OK_VS_DONOR_UP	28/932	151/21095	1.01208e-10	2.26617e-09	1.43722e-09	SAT1/PSMA5/GSPT1/EEF1B2/PTPN11/CCT7/PSMB4/TSFM/SF3B4/DAP3/TIMM17A/UBE2I/PRMT1/SARS/CYC1/YWHAZ/ITGB1/LAMP2/ANP32B/SYNCRIP/HAX1/AASDHPPT/UGCG/PLIN3/RAD23A/AHNAK/JUND/CTSD
CHARAFE_BREAST_CANCER_LUMINAL_VS_BASAL_DN	53/932	455/21095	1.24512e-10	2.77077e-09	1.75724e-09	EMP3/MYL12A/ANXA2/TKT/LAMB3/S100A10/UPP1/ANXA3/MSN/YBX1/SFN/ATP1B3/OGFRL1/GNG12/PSMB8/CDCP1/BTG3/CEBPD/LAMC2/COTL1/AMD1/TUBA4A/MIR22HG/ACTN1/GSTP1/CD59/NSFL1C/PRNP/SH3GLB1/SPATS2L/RIOK3/GTF2B/HLA-E/NAMPT/PELO/ANXA4/EMP1/CFLAR/IFNGR1/ADM/ETF1/RND3/NDFIP2/WDR1/KRT15/ORMDL1/ITGB1/ARPC2/MDH1/CD44/SLC25A37/NFE2L2/DST
GENTILE_UV_HIGH_DOSE_DN	42/932	312/21095	1.27334e-10	2.80284e-09	1.77758e-09	SAT1/TM4SF1/NDUFV2/CDV3/MBD2/STX3/PAFAH1B1/CEBPD/KPNA2/FSTL3/ID3/AMD1/TIPARP/ZFP36L2/SLC20A2/GTF2B/GADD45A/TNFRSF1A/RND3/EEF1E1/PDCD10/CYR61/PNO1/ATP13A3/SLBP/NOP16/PMAIP1/PITPNB/IFNGR2/DUSP5/RAB14/SPEN/UGCG/DDIT3/UBE2N/SRSF9/NFE2L2/HERPUD1/PMP22/PNN/HSPA8/JUND
AMUNDSON_RESPONSE_TO_ARSENITE	34/932	217/21095	1.27508e-10	2.80284e-09	1.77758e-09	FHL2/UPP1/CCT8/MAFG/RNF115/CEBPB/ID3/STC2/ATP6V0D1/NPM1/DNAJA1/DNTTIP2/PRNP/TMF1/HSPA9/RIT1/BCAS2/AHSA1/RRAGA/ESRRA/GARS/DNAJB6/TIMM17A/HSPA4/ATP6V0E1/CEBPG/IARS/UBE2B/DDIT3/GRN/NFE2L2/HNRNPAB/SOD1/ATP6V1G1
GOTZMANN_EPITHELIAL_TO_MESENCHYMAL_TRANSITION_DN	33/932	206/21095	1.31001e-10	2.86218e-09	1.81521e-09	LGALS3/SLC3A2/TKT/TM4SF1/NFKBIA/CCT3/PSMC1/AMD1/HCCS/ANXA7/SEPHS2/GSTP1/ANXA11/YWHAH/PDCD2/COPS5/TMEM165/PSMC5/FNTA/MYC/POLR1D/TPM3/XRN2/KRT15/RAB18/CAPZA2/ARF4/YWHAZ/STIP1/CD55/HAX1/BCAP31/SOD1
HOFMANN_MYELODYSPLASTIC_SYNDROM_LOW_RISK_DN	13/932	30/21095	1.33924e-10	2.9084e-09	1.84453e-09	ANXA2/TXNRD1/PSMD8/UBE2M/DUSP14/SFN/HRAS/PSMD13/PSMD11/GDF15/IER3/HSPA4/STIP1
TOOKER_GEMCITABINE_RESISTANCE_UP	20/932	79/21095	1.46718e-10	3.16717e-09	2.00864e-09	LGALS3/SAT1/CD81/SLC25A3/ZNF292/ODC1/SNRPB/RNH1/TSSC4/XRCC5/TAF10/AIMP2/HSPA4/AATF/ELOVL1/WDR74/ITPA/DHRS7/BLVRB/NAP1L4
APRELIKOVA_BRCA1_TARGETS	16/932	49/21095	1.57551e-10	3.36153e-09	2.13191e-09	ANXA5/ANXA3/EPRS/SFN/PSMC1/ID3/DDX21/EIF2S1/DNAJA1/PSMC2/ROCK2/ARF1/RIT1/SARS/VIM/TPM1
COLLER_MYC_TARGETS_UP	12/932	25/21095	1.57586e-10	3.36153e-09	2.13191e-09	PPIF/C1QBP/EIF5A/ODC1/HDGF/NAMPT/HSPD1/FKBP4/IARS/GRPEL1/POLR2H/NCL
SHEPARD_CRUSH_AND_BURN_MUTANT_UP	32/932	197/21095	1.72795e-10	3.66427e-09	2.32391e-09	SLC3A2/SAT1/PHLDA2/EIF6/NOL7/CEBPB/ODC1/TMEM106B/RRS1/MANF/DNTTIP2/TOMM20/NIP7/OLA1/HSPA9/TSFM/ETF1/CLDN4/TIMM17A/HSPA4/MAGOHB/ZNF622/IMP4/CYR61/PTRH2/WDR46/DUSP5/PTGES2/ELOVL1/MRPS26/RPF2/ZNF593
GROSS_HYPOXIA_VIA_ELK3_DN	28/932	156/21095	2.23522e-10	4.68884e-09	2.97369e-09	SAT1/PIM3/ENO1/TM4SF1/UPP1/MYH9/EPRS/TXNL1/NFKBIA/CEBPB/EDN1/IFRD1/BCL10/GADD45A/MYC/ADM/HSPA5/HIGD1A/ATF4/USP47/CYR61/JMJD1C/LAMP2/HAX1/CD44/PLK2/SCAF11/ERRFI1
GAVIN_FOXP3_TARGETS_CLUSTER_T7	22/932	98/21095	2.23712e-10	4.68884e-09	2.97369e-09	ENO1/CD47/PSMB8/AMD1/FAM50A/CCT2/SNRPB/HNRNPF/EIF3M/PTP4A2/CAST/JAK1/ALG5/DDX54/GMPS/TPR/MDH1/RUVBL1/VIM/REEP5/GUK1/EIF3B
ENK_UV_RESPONSE_EPIDERMIS_UP	40/932	293/21095	2.29612e-10	4.7847e-09	3.03449e-09	GCLM/CAPN2/PFKP/UPP1/CD47/ANXA3/PHLDA3/GSTO1/FLNA/PSMA5/ACTN1/SERPINB1/EBNA1BP2/CSTB/SNRPA1/MANF/SURF2/TMEM165/CCT7/SRM/PSMB2/PSMD3/ZYX/M6PR/SERPINA1/CARHSP1/CMAS/AIMP2/LSR/CTSB/PPIB/DNAJC7/SRSF7/CERS2/SLC35B1/ITGAE/PHB/RUVBL1/PGAM1/SSSCA1
PROVENZANI_METASTASIS_DN	26/932	136/21095	2.33809e-10	4.84415e-09	3.07219e-09	UBE2M/TXNL1/CLDN7/LAMC2/COTL1/ARPC1A/EIF2S1/PSMC2/TACSTD2/TRIP6/KRT23/SPATS2L/ST14/ADRM1/TNIP1/DNAJC2/CTNNA1/CTSB/HSPA4/PRMT1/ETHE1/CD44/BLVRB/REEP5/SOD1/TPM1
LI_INDUCED_T_TO_NATURAL_KILLER_UP	41/932	307/21095	2.70814e-10	5.57877e-09	3.5381e-09	S100A6/LGALS3/ANXA2/TUBA1C/PIM3/SH3BGRL3/FHL2/CAPN2/S100A10/UPP1/PRDX4/MED10/C15orf48/LMNA/COTL1/PKP3/PEA15/CSTB/MVP/PLP2/ARL6IP5/DEGS1/GOLM1/BATF/EMP1/IER3/CTNNA1/PPIB/GLRX/VPS29/TMEM126A/BAG3/DUSP5/ELOVL1/MSMO1/ITGAE/VIM/AHNAK/TES/ERRFI1/SEC61B
BENPORATH_PROLIFERATION	27/932	147/21095	2.72895e-10	5.5897e-09	3.54502e-09	PSMA3/ILF2/PDCD5/PTS/GTPBP4/KPNA2/DCUN1D5/CSTB/CDC123/CNIH4/ARF1/PSMB4/PFDN2/RIT1/SLC25A5/DAP3/GARS/FAM3C/MAGOHB/SRPK1/PDCD10/FAM49B/SNRPD1/CEBPG/RDX/RBM8A/COX5A
MARTINEZ_RESPONSE_TO_TRABECTEDIN_DN	38/932	271/21095	2.96532e-10	6.03954e-09	3.83032e-09	TXNRD1/RAP1B/PSMA5/MRPS35/DDX21/PSMD14/PSMB1/EIF3A/PSMC6/PSMC2/DKC1/GTF2B/GCC2/UBE2D3/CFLAR/XRCC5/FNTA/DNAJA2/RBM17/MYC/TSFM/C8orf76/GLRX/PSMG2/UBE2D2/HERC4/JMJD1C/RABGGTB/ARPC5L/UBA2/IPO7/CCT4/PTGES3/TOP1/SRSF9/HSPA8/MCTS1/SERBP1
JIANG_HYPOXIA_NORMAL	41/932	311/21095	4.03636e-10	8.17477e-09	5.18449e-09	SLC3A2/SAT1/HMOX1/SOD2/UPP1/SDCBP/MYH9/PSMD6/NFKBIA/ATP1B3/MED10/KCMF1/CDCP1/STC2/PEA15/ARPC1A/KPNA4/TOMM20/SNX9/ANXA4/IFNGR1/TIMP1/PTP4A2/LSR/HSPA5/CD2BP2/MAP1LC3B/GNPDA1/TUBA1B/ARL1/ORMDL1/TFG/YWHAZ/MSMO1/EIF1AX/UGCG/BLVRB/NCL/CA12/HSP90B1/SERBP1
BAE_BRCA1_TARGETS_UP	19/932	75/21095	4.17276e-10	8.40379e-09	5.32974e-09	LGALS3/SAT1/PRDX4/GTF2A2/MGST1/IFRD1/RNF6/GSN/BCL7B/ATF4/IDI1/CNBP/LAMP2/MSMO1/UBE2N/TRAM1/PMP22/PDAP1/JUND
DUTERTRE_ESTRADIOL_RESPONSE_6HR_UP	34/932	229/21095	5.56308e-10	1.11416e-08	7.06608e-09	ISG20/HSPB8/PPIF/MYOF/NOP56/LRRFIP2/AMD1/DNAJC12/STC2/DDX21/RRS1/FAM102A/SEMA3B/DKC1/TIPARP/MRPS23/NIP7/ABHD2/KIF21A/MYC/BRI3BP/HSPD1/PRSS23/PKIB/NOLC1/ELF1/WDR46/FKBP4/UGCG/CD44/RUVBL1/BLVRB/CA12/TPM1
TOOKER_GEMCITABINE_RESISTANCE_DN	24/932	122/21095	6.22008e-10	1.23886e-08	7.85694e-09	SLC3A2/CD47/ANXA3/CEBPB/EZR/GLRX2/ARHGAP29/GNL3/SH3GLB1/AHSA1/PTP4A2/AZIN1/CTSB/FKBP4/CEBPG/LAMP2/CD55/UGCG/CACYBP/PLIN3/SRP72/TOP1/HSP90B1/SPCS1
BENPORATH_MYC_TARGETS_WITH_EBOX	34/932	230/21095	6.2577e-10	1.23951e-08	7.86103e-09	ISG20/SQSTM1/ENO1/PSMA3/MSN/MGST1/IFRD2/ID3/LMNA/AMD1/PSMB1/CSTB/GSTP1/TOMM20/DKC1/ZFP36L2/ARF1/SRM/HSPD1/ATF4/EIF4A1/PDHA1/SLBP/ARF4/BBC3/ITGB1/NME1/RBM3/PHB/TOP1/HERPUD1/NCL/HSPA8/PABPC1
ZAMORA_NOS2_TARGETS_UP	18/932	69/21095	7.15785e-10	1.41006e-08	8.94268e-09	PPP1R14B/HMOX1/PPA1/BAG1/CSRP1/RAN/RHOA/IFRD1/EEF1B2/YWHAH/PDCD2/SRM/RAC1/POLR1D/ADM/EIF4E2/PABPC4/HSPA8
KIM_WT1_TARGETS_8HR_UP	28/932	164/21095	7.39413e-10	1.44384e-08	9.1569e-09	LAMB3/TM4SF1/PHLDA2/SFN/HMGA1/PLAUR/BTG3/EIF5A/SWAP70/MAP2K3/RHOQ/TUBA4A/ACTN1/PEA15/ARHGDIA/ZYX/EMP1/ADM/LEPROT/RSL1D1/GLRX/PLEC/RAB14/SPEN/SRP72/TOP1/RBM8A/CA12
DAZARD_RESPONSE_TO_UV_SCC_UP	24/932	123/21095	7.40942e-10	1.44384e-08	9.1569e-09	ANXA2/PSMD8/ANXA3/RAN/DYNLT3/MIR22HG/SSBP1/ADK/KRR1/TACSTD2/GADD45A/UBE2D3/PGK1/SDHD/HPRT1/PMAIP1/YWHAZ/LAMP2/TWF1/CCNC/PTGES3/RTN4/JUND/TPM1
DAZARD_RESPONSE_TO_UV_NHEK_UP	35/932	244/21095	8.0386e-10	1.55438e-08	9.85798e-09	ANXA2/PSMD8/UBE2M/CLTB/TM4SF1/PHLDA2/PPIF/CSRP1/SFN/HRAS/NOL7/ODC1/TUBB4B/TUBA4A/SAP18/MVP/ARHGDIA/TACSTD2/TYMP/IGFBP2/GADD45A/ADM/IER3/CLDN4/MAP1LC3B/ATF4/PGK1/CYR61/PMAIP1/TSC22D1/DDIT3/EIF1B/EIF3G/GUK1/JUND
ZHOU_TNF_SIGNALING_30MIN	16/932	54/21095	8.06294e-10	1.55438e-08	9.85798e-09	SLC39A1/CLIC1/NFKBIA/HMGA1/TUBB4B/TUBA4A/CDC123/PLP2/TMF1/PSMB7/TMBIM6/ATF4/CYR61/COPS2/DDX56/PHB
SEIDEN_ONCOGENESIS_BY_MET	20/932	88/21095	1.16655e-09	2.23691e-08	1.41867e-08	ANXA3/CCT6A/EIF5/ACTR3/NPM1/ADAM9/RIOK3/ANXA4/IFNGR1/HIGD1A/UGDH/HSPA4/UBA2/MSMO1/AASDHPPT/TAF1D/IPO7/SRP72/TRAM1/SERBP1
STEIN_ESRRA_TARGETS_UP	46/932	388/21095	1.1985e-09	2.28602e-08	1.44981e-08	SOD2/PFKP/PPIF/FH/VDAC2/FDX1/SLC25A3/HTATIP2/HCCS/ATP1B1/RHOQ/RALA/MANF/MRPS22/NQO2/ISCU/GDF15/CFLAR/UQCRFS1/RAB21/KIAA0040/ESRRA/HIGD1A/CHCHD3/MRPL4/TIMM17A/PDCD10/HMOX2/SDHD/MDH2/PDHA1/PLEKHB2/CISD1/MGST3/MRPS12/APOO/GRPEL1/MDH1/PLIN3/DCTPP1/DDIT3/WDR45/CYCS/VDAC3/CA12/COX5A
SCHAEFFER_PROSTATE_DEVELOPMENT_48HR_UP	53/932	487/21095	1.46251e-09	2.77492e-08	1.75988e-08	BRI3/ANXA3/DUSP14/SEC11C/PHLDA3/S100A14/NFKBIA/FDX1/GNG12/TMEM40/GSTO1/PTS/CEBPD/HSD17B12/EZR/ID3/C1orf116/PKP3/HLA-B/EDN1/STC2/MANF/CLIC6/PTGR1/TACSTD2/SEMA3B/TIPARP/SPTSSA/SLC25A33/KRT23/GSN/ISCU/IGFBP2/NAMPT/M6PR/PNPT1/LEPROT/CLDN4/ERP44/HLA-A/KRT15/FAM3C/RAB3IP/LEPROTL1/KRT7/LAMP2/B4GALT1/CALM1/MRPS6/SH3YL1/JTB/ERRFI1/SSR3
LU_AGING_BRAIN_UP	36/932	262/21095	1.52768e-09	2.8834e-08	1.82867e-08	MYL12A/TM4SF1/ANXA5/ANXA3/CSRP1/MSN/MYOF/NFKBIA/GNG12/RAP1B/CEBPD/SH3GLB1/SEMA3B/TIPARP/SPTSSA/GSN/HNRNPH3/PTP4A2/LEPROT/SMC3/CAST/VAT1/PRDX6/GIPC1/ITGB1/LAMP2/ANP32B/PPFIA1/TWF1/WNK1/RDX/NFE2L2/VIM/AHNAK/TWISTNB/PMP22
REACTOME_CELL_CYCLE_MITOTIC	41/932	325/21095	1.53662e-09	2.88517e-08	1.82979e-08	PSMD8/PSMA3/CLIP1/PSMD6/PSMD12/PSMC4/PPP2CB/PPP2R2A/PSMB8/PSMD2/PSMC1/PAFAH1B1/PSMD13/PSMD11/PSMA5/TUBB4B/TUBA4A/PSMA1/PSMD14/PSMB1/PSMC6/PSMD1/PSMC2/PSMB6/PSMC3/PSMD7/PSMC5/PSMB4/PSMB7/PSMB2/NUDC/PSMD3/MAPRE1/PSME2/MYC/SMC3/DYNC1H1/UBE2D1/PSMB5/PSMB3/PSMA7
MUNSHI_MULTIPLE_MYELOMA_UP	19/932	81/21095	1.71391e-09	3.20137e-08	2.03033e-08	ISG20/ANXA2/CDV3/RAN/NFKBIA/RHOD/EIF4G2/PSMB1/KPNA4/SSR4/CFLAR/XRCC5/CYB561D2/PSME2/HSPA5/DAD1/HAX1/JUND/HSP90B1
SASSON_RESPONSE_TO_FORSKOLIN_UP	20/932	90/21095	1.7791e-09	3.30602e-08	2.0967e-08	UPP1/BAG1/GNAS/MBD2/FDX1/EZR/ARPC1A/PSMD1/PSMC3/CFLAR/TMBIM6/PDXK/MAP1LC3B/PGK1/STIP1/RAB14/CD55/MSMO1/ARPC4/PLIN3
VANTVEER_BREAST_CANCER_ESR1_DN	34/932	240/21095	1.94977e-09	3.59506e-08	2.28001e-08	SOD2/PFKP/ENO1/S100A10/TM4SF1/MSN/YBX1/ILF2/FDX1/ATP1B3/PDCD5/BTG3/UCHL3/ODC1/HDGF/OPTN/AMD1/IFRD1/CSTB/PSMG1/KRT23/ST14/ADM/PDXK/RRP1/SRSF7/GMPS/KRT7/CEBPG/SYNCRIP/CCNC/RDX/TES/SERBP1
LI_WILMS_TUMOR_VS_FETAL_KIDNEY_1_UP	29/932	182/21095	1.95459e-09	3.59506e-08	2.28001e-08	S100A10/ANXA3/MYH9/MYOF/GNG12/CEBPD/ATP1B1/SEPHS2/TACSTD2/PRNP/GADD45A/ANXA4/RAB22A/LEPROT/PDXK/CAST/FAM3C/SDHD/ELF1/LAMP2/MSMO1/UGCG/HERPUD1/AHNAK/DST/BLVRB/PMP22/REEP5/CA12
SHEPARD_BMYB_MORPHOLINO_UP	31/932	205/21095	2.02883e-09	3.71265e-08	2.35459e-08	ANXA2/SQSTM1/PHLDA2/TRIM47/MBD2/HMGA1/ARHGAP29/ARL6IP5/DNTTIP2/FBXO32/RIOK3/PSMD3/OLA1/DNAJA2/EFHD2/PTP4A2/AIMP2/GYG1/WDR43/ZNF622/MTDH/SSB/PLEKHB2/STIP1/LAMP2/PTGES2/MRPL19/PGP/CNDP2/VDAC3/GCSH
WONG_MITOCHONDRIA_GENE_MODULE	32/932	217/21095	2.12052e-09	3.86085e-08	2.44858e-08	SOD2/NDUFV2/PPIF/FH/VDAC2/ATP1B3/DCTN6/GSTO1/HCCS/ATP1B1/NDUFAB1/MRPL3/TOMM40/ATP6V1D/MRPL32/UQCRFS1/TSFM/DAP3/MRPL13/MRPL18/PDHA1/MRPS18C/ATP13A3/NDUFA12/PTRH2/CYC1/HAX1/VDAC3/SLC25A39/COX5A/ATP6V1F/ATP6V1G1
HIRSCH_CELLULAR_TRANSFORMATION_SIGNATURE_UP	34/932	242/21095	2.42686e-09	4.3904e-08	2.78442e-08	ISG20/SAT1/SOD2/FHL2/TM4SF1/UPP1/ANXA3/DCTN6/PLAUR/CDCP1/ANXA7/SERPINB1/IFRD1/RIPK2/CREM/IFNGR1/SERPINA1/TIMP1/CARHSP1/RND3/CTSB/GLRX/TNIP2/PMAIP1/ARPC5L/CD55/HAX1/UGCG/ZFAND1/ETHE1/GRN/EIF1B/DHRS7/UBXN4
SHEN_SMARCA2_TARGETS_UP	48/932	424/21095	2.43573e-09	4.3904e-08	2.78442e-08	SLK/PSMD12/NOL7/PAFAH1B1/ACTR3/ARHGAP29/ANXA7/IDS/PSMC6/CD59/RAB7A/NSFL1C/UBE2A/PTPN11/RIOK3/ISCU/VPS26A/HNRNPH3/XRCC5/RAB22A/RAB21/LEPROT/TRAPPC4/CTNNA1/SMC3/GYG1/CAST/VBP1/CAPZA2/SDHD/PSMG2/TMEM14B/SSB/ATP6V0E1/METTL5/PPP1R2/TMEM126B/CNBP/RAB14/COPS2/CTR9/NPTN/SLTM/ACTR10/AASDHPPT/TWF1/BEX4/RDX
DARWICHE_PAPILLOMA_RISK_LOW_UP	27/932	162/21095	2.56564e-09	4.60157e-08	2.91835e-08	GCLM/CAPN2/ENO1/SFN/PDCD5/EIF5A/VPS37A/ATP6V0D1/EEF1B2/PMEPA1/ENAH/TCP1/SRM/HSPD1/SSU72/WFDC2/PGK1/ESD/LDHA/SLC35B1/MRPL19/CACYBP/YWHAB/BZW1/PGAM1/NFE2L2/NCL
MITSIADES_RESPONSE_TO_APLIDIN_UP	49/932	439/21095	2.66147e-09	4.74979e-08	3.01235e-08	ISG20/SLC3A2/SQSTM1/GNAS/NFKBIA/ATP1B3/IFT57/BTG3/CEBPB/EZR/RAB9A/ID3/MAP2K3/MIR22HG/PEA15/IFRD1/CREM/RIOK3/TMF1/GTF2B/PFDN2/HLA-E/NAMPT/GADD45A/BCAS2/TIMP1/STX12/MAP1LC3B/CTSB/FNBP4/JAK1/GOSR1/IDI1/CYR61/ATP6V0E1/IRF1/ARF4/BBC3/PPP1R2/RABGGTB/DUSP5/UBE2B/TAF1D/BEX4/DDIT3/TPM4/NFE2L2/HERPUD1/JUND
HELLER_HDAC_TARGETS_SILENCED_BY_METHYLATION_DN	37/932	281/21095	2.98826e-09	5.30673e-08	3.36556e-08	ISG20/SLC3A2/HMOX1/CAPN2/MAFG/GSTO1/CEBPB/IL6R/HDGF/EIF5/IRAK1/IFRD1/PHF11/GDF15/SRM/GADD45A/CFLAR/HSPA9/MYC/ST14/HSPD1/ATF4/SRSF7/HERC4/JMJD1C/CERS2/ELF1/CYC1/BAG3/CEBPG/ANP32B/RBM3/DNAJB9/DNAJC15/DDIT3/HERPUD1/DST
CHAUHAN_RESPONSE_TO_METHOXYESTRADIOL_UP	15/932	51/21095	3.05974e-09	5.40704e-08	3.42918e-08	SLC3A2/UBE2M/HDGF/PSMD1/DNAJA1/SRM/MYC/AHSA1/GARS/ATF4/NME1/RBM3/HSPA8/SRSF2/SERBP1
WANG_CLIM2_TARGETS_DN	29/932	186/21095	3.27183e-09	5.75364e-08	3.649e-08	TNFRSF12A/LGALS3/MYL12B/CLIP1/CCT6A/ZNF292/GTPBP4/BCL9L/CLTA/IFRD1/COPS5/PHF11/UTP18/DUS1L/UBQLN1/WSB2/CTSB/CAPZA2/LRRFIP1/IDI1/ATP6V0E1/PRPF40A/SRA1/ARPC2/MSMO1/B4GALT1/DNAJC15/WDR45/TATDN1
BIOCARTA_ACTINY_PATHWAY	10/932	20/21095	3.33372e-09	5.834e-08	3.69996e-08	ARPC3/ACTR3/WASF2/ARPC1A/WASL/RAC1/ARPC5/ARPC2/ARPC4/PSMA7
GARY_CD5_TARGETS_UP	51/932	473/21095	4.11142e-09	7.16023e-08	4.54107e-08	SLC3A2/SAT1/PPP1R14B/TKT/SQSTM1/MGAT4B/SDCBP/NFKBIA/HMGA1/CEBPB/MAP2K2/MAP2K3/ASAP1/WASF2/METRNL/IFRD1/RALA/WBP2/ARHGDIA/FAM102A/DAPK3/ZFP36L2/HLA-E/ANKRD11/TAF10/CTNNA1/TARS/GARS/MAP1LC3B/ATF4/DPP7/USP47/PKN1/PGK1/SARS/ESD/IRF1/TNIP2/PMAIP1/DUSP5/CEBPG/CD55/MSMO1/AKAP13/ETHE1/WNK1/SLC25A37/METTL9/TPM4/DHRS7/JUND
GRYDER_PAX3FOXO1_TOP_ENHANCERS	48/932	432/21095	4.49063e-09	7.78303e-08	4.93605e-08	TXNRD1/PSMD8/NAA20/LAMB3/CSRP1/LRRFIP2/GNAS/DTD1/C16orf45/RHOQ/CDC123/NDUFAB1/AGPAT5/PSMB6/DNTTIP2/SNX9/SPATS2L/ENAH/MCFD2/M6PR/PARK7/EFHD2/RRAGA/CAP1/SSU72/RSL1D1/WDR43/CHCHD3/NOLC1/IER5/PNO1/MDH2/SARS/NDUFA12/LEPROTL1/YWHAZ/ITGB1/ARPC2/NXT1/APPL1/COPS3/GRN/PTTG1IP/VDAC3/COX5A/EIF3B/ERRFI1/MRPL20
ZHONG_SECRETOME_OF_LUNG_CANCER_AND_MACROPHAGE	18/932	77/21095	4.86385e-09	8.38955e-08	5.32071e-08	ANXA2/CD81/TALDO1/ENO1/RAN/GSTO1/PSMB6/PSMB7/CTSB/PPIB/PGK1/MDH2/LDHA/PSMB5/YWHAZ/MDH1/PSMA7/CTSD
BIOCARTA_CDC42RAC_PATHWAY	9/932	16/21095	5.33851e-09	9.16444e-08	5.81215e-08	ARPC3/ACTR3/RHOA/ARPC1A/WASL/RAC1/ARPC5/ARPC2/ARPC4
LOCKWOOD_AMPLIFIED_IN_LUNG_CANCER	31/932	214/21095	5.84119e-09	9.97985e-08	6.32929e-08	S100A6/SLC39A1/CCT6A/CCT5/NFKBIA/ILF2/HDGF/PUF60/BAZ1A/PSMB4/RIT1/MYC/TSFM/TARS/TPM3/CAPZA2/SNX6/EIF4G1/CERS2/PPFIA1/HAX1/CALM1/CD44/DDIT3/POLR2H/CCDC107/RAD23A/TES/PNN/PDCD6/JTB
RUTELLA_RESPONSE_TO_HGF_VS_CSF2RB_AND_IL4_UP	46/932	408/21095	5.97715e-09	1.0164e-07	6.44606e-08	LGALS3/SLC3A2/GCLM/SQSTM1/SOD2/CD81/CD47/ANXA5/PPIF/MYOF/ZNF706/FDX1/TSPAN3/RHOQ/TUBA4A/EIF2S1/DNTTIP2/PSMG1/PDCD6IP/HLA-E/NAMPT/EMP1/TMBIM6/ATP6V1H/LEPROT/PDXK/CTSB/GTF3A/ACADVL/VAT1/DAD1/ATP13A3/ATP6V0E1/PSMB5/TSC22D1/FKBP4/LAMP2/CD55/SLC35B1/APOO/GRPEL1/MDH1/RDX/METTL9/BCAP31/CTSD
RAHMAN_TP53_TARGETS_PHOSPHORYLATED	10/932	21/21095	6.11215e-09	1.03447e-07	6.56071e-08	PPA1/CCT6A/GSTP1/PSMB6/PARK7/TPM3/MAGOHB/VPS29/NME1/PGAM1
ONDER_CDH1_TARGETS_1_DN	27/932	169/21095	6.61844e-09	1.11493e-07	7.07095e-08	PAFAH1B1/EIF5/HCCS/C1orf116/EDN1/MIR22HG/SERPINB1/DNAJA1/RRS1/MAP4/WTAP/KIF5B/ALG13/LARP4/SEPT11/KRT15/PRRC2C/PNO1/CEACAM6/ATP13A3/EIF4G1/G3BP1/SYNCRIP/UGCG/CALM1/HSPA8/SRSF2
KEGG_REGULATION_OF_ACTIN_CYTOSKELETON	31/932	216/21095	7.32333e-09	1.22793e-07	7.78765e-08	MYL12A/MYL12B/MSN/MYH9/VCL/GNG12/ARPC3/HRAS/KRAS/EZR/MAP2K2/RHOA/ACTN1/WASF2/ARPC1A/ROCK2/DIAPH1/WASL/GSN/ITGA2/ENAH/RAC1/PAK2/ARPC5/ARPC5L/ITGB1/ARPC2/ACTN4/ARPC4/ITGAE/RDX
ALCALA_APOPTOSIS	19/932	88/21095	7.52608e-09	1.25149e-07	7.93704e-08	TALDO1/PFKP/CCT5/GNAS/IL32/SLC25A3/HCCS/RHOA/ANXA7/ARL6IP5/TOMM20/RIT1/HLA-A/TIMM17A/MTCH2/MTCH1/ELOVL1/UBXN4/HSPA8
PID_MYC_ACTIV_PATHWAY	18/932	79/21095	7.53324e-09	1.25149e-07	7.93704e-08	ENO1/HMGA1/ODC1/NPM1/EIF2S1/TAF10/MYC/HSPD1/HSPA4/PDCD10/MTDH/EIF4A1/EIF4G1/PMAIP1/LDHA/NME1/RUVBL1/NCL
DANG_REGULATED_BY_MYC_DN	34/932	253/21095	7.71892e-09	1.27646e-07	8.09537e-08	MYL12A/HMOX1/CD47/SDCBP/MSN/GNAS/SFN/PLAUR/RAB10/ID3/EDN1/SERPINB1/PEA15/CSTB/LIMS1/ISCU/GADD45A/ANXA4/MYC/ADM/IER3/CAST/PAK2/CTSB/TMEM126A/ARF4/PMAIP1/ITGB1/LAMP2/ARPC4/DDIT3/PMP22/ERRFI1/TPM1
REACTOME_ASSOCIATION_OF_TRIC_CCT_WITH_TARGET_PROTEINS_DURING_BIOSYNTHESIS	11/932	27/21095	8.03165e-09	1.32211e-07	8.38488e-08	CCT8/CCT6A/NOP56/CCT5/CCT3/CCT2/CCT7/TCP1/XRN2/FBXW5/CCT4
DER_IFN_GAMMA_RESPONSE_UP	17/932	71/21095	8.79406e-09	1.44103e-07	9.13909e-08	SDCBP/BAG1/PSMB8/CEBPD/HLA-C/SSBP1/ZFP36L2/HLA-E/HLA-A/XRCC6/VAT1/IRF1/BBC3/PMAIP1/ATP6V0B/CYCS/SRSF2
PID_PDGFRB_PATHWAY	23/932	129/21095	1.02873e-08	1.67808e-07	1.06425e-07	SFN/ARPC3/RAP1B/HRAS/KRAS/MAP2K2/ACTR3/RHOA/WASF2/ARHGDIA/YWHAQ/YWHAH/WASL/PTPN11/RAC1/MYC/ARPC5/YWHAZ/ARPC2/ACTN4/YWHAB/ARPC4/JUND
WELCSH_BRCA1_TARGETS_UP	29/932	198/21095	1.39991e-08	2.27329e-07	1.44173e-07	MYL12A/ANXA2/CD47/ANXA5/ANXA7/SERPINB1/ARPC1A/LIMS1/SEPHS2/RAB7A/PTGR1/TSG101/CCT7/UBE2D3/ANXA4/TMBIM6/KIF5B/LEPROT/HSPA5/JAK1/TIMM17A/TXNDC9/NDUFA12/RABGGTB/PPP4C/COPS2/RBM3/RDX/TRAM1
SHAFFER_IRF4_TARGETS_IN_MYELOMA_VS_MATURE_B_LYMPHOCYTE	20/932	101/21095	1.47154e-08	2.37888e-07	1.5087e-07	ISG20/SLC3A2/KRAS/NAMPT/CFLAR/MYC/GARS/ATF4/PABPC4/PGK1/LDHA/PPP1R2/DUSP5/UBE2B/DNAJB9/CCNC/DDIT3/TRAM1/CYCS/HSP90B1
BIOCARTA_SALMONELLA_PATHWAY	8/932	13/21095	1.48859e-08	2.38506e-07	1.51262e-07	ARPC3/ACTR3/ARPC1A/WASL/RAC1/ARPC5/ARPC2/ARPC4
FU_INTERACT_WITH_ALKBH8	8/932	13/21095	1.48859e-08	2.38506e-07	1.51262e-07	CCT8/CCT6A/CCT5/CCT3/CCT2/CCT7/TCP1/CCT4
ZHANG_RESPONSE_TO_IKK_INHIBITOR_AND_TNF_UP	31/932	223/21095	1.57784e-08	2.51686e-07	1.59621e-07	ISG20/SQSTM1/SOD2/LAMB3/TM4SF1/NFKBIA/PLAUR/IL32/CEBPB/C15orf48/CXCL16/EDN1/MAP2K3/SERPINB1/RIPK2/ANKRD12/MXD1/SNX9/BAZ1A/DNAJC3/EHD1/IFNGR1/TNIP1/DNAJB6/RAB3IP/IRF1/TNIP2/IFNGR2/BID/CITED4/HERPUD1
REACTOME_CELL_CYCLE	46/932	421/21095	1.58768e-08	2.5214e-07	1.59909e-07	PSMD8/PSMA3/CLIP1/PSMD6/PSMD12/PSMC4/PPP2CB/PPP2R2A/PSMB8/PSMD2/PSMC1/PAFAH1B1/PSMD13/PSMD11/LMNA/PSMA5/TUBB4B/TUBA4A/PSMA1/PSMD14/NPM1/PSMB1/PSMC6/PSMD1/PSMC2/PSMB6/DKC1/PSMC3/PSMD7/PSMC5/PSMB4/PSMB7/PSMB2/NUDC/PSMD3/MAPRE1/PSME2/MYC/SMC3/DYNC1H1/UBE2I/UBE2D1/PSMB5/PSMB3/PSMA7/RUVBL1
DAIRKEE_TERT_TARGETS_UP	43/932	380/21095	1.68315e-08	2.6613e-07	1.68781e-07	TKT/CLTB/PPIF/ARPC3/PSMD13/IFRD2/GLRX2/PSMA1/ATP6V0D1/GNL3/ARPC1A/FAM96B/GSTP1/NQO2/PRNP/EBPL/RNF126/TCP1/SSR4/RAC1/MYC/CWC15/DAP3/CAPN1/MRPL4/HPRT1/ZNRD1/TSC22D1/DYNC1LI1/PPP4C/SRA1/NME1/FUNDC2/WDR74/NAA10/ARPC4/CCDC25/DCTPP1/STOML2/EIF3G/CA12/COX5A/EMD
BILD_HRAS_ONCOGENIC_SIGNATURE	34/932	261/21095	1.70879e-08	2.69003e-07	1.70604e-07	TNFRSF12A/S100A6/PHLDA2/UPP1/PPIF/SFN/PLAUR/HRAS/CDCP1/ODC1/TUBA4A/SERPINB1/PNPLA8/PRNP/MXD1/ITGA2/GDF15/NAMPT/EHD1/MAP7D1/TIMP1/IER3/MAP1LC3B/NOLC1/LRRFIP1/TSC22D1/DUSP5/TBX3/CD55/B4GALT1/MDH1/SLC25A37/TOP1/TPM1
CHAUHAN_RESPONSE_TO_METHOXYESTRADIOL_DN	20/932	102/21095	1.75544e-08	2.75145e-07	1.74499e-07	S100A10/GNAS/TUBB4B/WBP2/ZFP36L2/EIF3M/TAF10/ADM/UBE2I/PGK1/ARPC5/MDH1/YWHAB/HERPUD1/VIM/PABPC1/ATP6V1F/PDLIM1/HSP90B1/COPE
HOSHIDA_LIVER_CANCER_SUBCLASS_S1	32/932	237/21095	1.89251e-08	2.95346e-07	1.8731e-07	S100A10/CD47/ANXA5/MSN/ATP1B3/PLAUR/STX3/TSPAN3/FLNA/PSMD2/ID3/RHOA/TUBA4A/PEA15/ADAM9/PLP2/GSTP1/ANXA4/M6PR/RIT1/IER3/PKN1/PGK1/CYR61/SLBP/IRF1/PPP4C/DUSP5/ATP6V0B/ARPC2/GRN/ATP6V1F
BROCKE_APOPTOSIS_REVERSED_BY_IL6	24/932	144/21095	1.95247e-08	3.0339e-07	1.92412e-07	CEBPB/ID3/EIF5/RALA/PTPN11/ZFP36L2/TMF1/NAMPT/GADD45A/IFNGR1/DNAJA2/EEF1E1/FAM3C/TXNDC9/PNO1/IRF1/PLEKHB2/DUSP5/MSMO1/TWF1/DNAJB9/CD44/CCNC/TPM4
ZHONG_SECRETOME_OF_LUNG_CANCER_AND_ENDOTHELIUM	16/932	66/21095	1.98615e-08	3.07299e-07	1.94891e-07	TKT/TUBA1C/ENO1/ANXA3/RAN/VCL/ARHGDIA/VCP/TPM3/PPIB/MDH2/LDHA/YWHAZ/VIM/CTSD/SRSF2
KOHOUTEK_CCNT1_TARGETS	14/932	50/21095	2.07871e-08	3.20246e-07	2.03102e-07	SQSTM1/FHL2/CLTB/ANXA5/SFN/C15orf48/CXCL16/MVP/FAM102A/TACSTD2/CLDN4/ACADVL/TBX3/WDR45
PAL_PRMT5_TARGETS_UP	29/932	203/21095	2.47077e-08	3.79027e-07	2.40381e-07	EMP3/UBE2M/PSMD6/STRAP/DTD1/ODC1/KPNA2/IRAK1/EIF4G2/SPTSSA/MAP4/PDCD6IP/PSMC3/WTAP/PRELID1/SLC25A5/MRPL18/HSPA4/SRSF7/SLBP/PSMB5/FKBP4/NME1/ANP32B/AURKAIP1/RBM3/YWHAB/COPS3/MRPL20
DARWICHE_SQUAMOUS_CELL_CARCINOMA_UP	24/932	146/21095	2.57421e-08	3.91562e-07	2.48331e-07	GCLM/CAPN2/ENO1/PDCD5/CXCL16/EEF1B2/PMEPA1/ENAH/TCP1/SRM/HSPD1/WFDC2/PGK1/ESD/LDHA/BID/CACYBP/YWHAB/CCT4/BZW1/PGAM1/NFE2L2/NCL/SOD1
ELVIDGE_HYPOXIA_DN	24/932	146/21095	2.57421e-08	3.91562e-07	2.48331e-07	PPIF/CDV3/STX3/EIF5A/ODC1/LRRC59/AMD1/ARHGDIA/DNAJA1/KPNA4/NIP7/SRM/GYG1/ETF1/LARP4/EEF1E1/HSPA4/PNO1/FKBP4/STIP1/MRPS12/SLC35B1/CALM1/ARPC4
DELYS_THYROID_CANCER_UP	47/932	443/21095	2.77276e-08	4.19991e-07	2.66361e-07	LGALS3/EMP3/ANXA2/HMOX1/LAMB3/S100A10/PHLDA2/UPP1/SFN/CLDN7/ATP1B3/STX3/C16orf45/ODC1/LAMC2/FSTL3/ADK/MVP/TACSTD2/UBE2A/TIPARP/ITGA2/GDF15/TNFRSF1A/ST14/SERPINA1/TIMP1/ADM/IER3/FLII/LSR/PRSS23/CTSB/KRT15/TUSC3/CEACAM6/PMAIP1/PPP4C/BID/DUSP5/CD55/MSMO1/ACTN4/ETHE1/CD44/PDLIM1/CTSD
MOOTHA_HUMAN_MITODB_6_2002	46/932	429/21095	2.82587e-08	4.26245e-07	2.70327e-07	SOD2/NDUFV2/PPIF/FH/VDAC2/FDX1/SLC25A3/ODC1/HCCS/MRPS35/SSBP1/NDUFAB1/MRPS22/TOMM20/TOMM40/GDF15/HSPA9/UQCRFS1/TSFM/SLC25A5/AZIN1/HSPD1/DAP3/MRPL13/DNM1L/MRPL18/MRPL4/TIMM17A/ACADVL/SDHD/MDH2/PDHA1/MRPS18C/MTCH2/CYC1/MRPS10/BID/MTCH1/MRPS12/HAX1/MRPL19/SLC25A37/CYCS/VDAC3/COX5A/MRPL20
GARGALOVIC_RESPONSE_TO_OXIDIZED_PHOSPHOLIPIDS_BLUE_UP	23/932	136/21095	2.8972e-08	4.35183e-07	2.75996e-07	SLC3A2/HSPB8/MAFG/PLAUR/EIF5/MIR22HG/VPS37A/IFRD1/DNAJA1/CREM/PNPLA8/MXD1/KIF21A/AHSA1/RSL1D1/DNAJB6/PMAIP1/BAG3/STIP1/DNAJB9/DDIT3/HERPUD1/JUND
PID_ERBB1_DOWNSTREAM_PATHWAY	20/932	105/21095	2.93873e-08	4.3959e-07	2.78791e-07	CAPN2/SFN/PPP2R2A/ARPC3/HRAS/KRAS/MAP2K2/ACTR3/WASF2/RALA/YWHAQ/YWHAH/WASL/RAC1/ARPC5/ARF4/YWHAZ/ARPC2/YWHAB/ARPC4
TAKAO_RESPONSE_TO_UVB_RADIATION_UP	18/932	86/21095	3.11832e-08	4.64527e-07	2.94606e-07	RPS4Y1/SAT1/MSN/SAP18/PLP2/MANF/ISCU/TCP1/UQCRFS1/TAF10/PPIB/PMAIP1/TSC22D1/ATP6V0B/GRN/DST/SOD1/COX5A
DELPUECH_FOXO3_TARGETS_UP	16/932	68/21095	3.14034e-08	4.65882e-07	2.95466e-07	SAT1/PHLDA2/PLAUR/EDN1/MVP/CD59/MXD1/GSN/EMP1/KIAA0040/CLDN4/CTSB/CYR61/DUSP5/CD55/WDR45
CHIARADONNA_NEOPLASTIC_TRANSFORMATION_KRAS_UP	22/932	126/21095	3.18076e-08	4.69944e-07	2.98042e-07	PSMA3/NFKBIA/GTF2A2/ILF2/FDX1/MED10/SEPHS2/SLC6A8/TIPARP/SPTSSA/TIMP1/CTSB/MRPL18/FAM3C/HPRT1/UBE2D2/SLBP/UBA2/RBM3/BZW2/TOP1/NFE2L2
FERNANDEZ_BOUND_BY_MYC	27/932	182/21095	3.33842e-08	4.91225e-07	3.11538e-07	ISG20/HMOX1/ENO1/MSN/IFRD2/ID3/LMNA/AMD1/PSMB1/CSTB/GSTP1/DKC1/ARF1/HSPD1/ATF4/EIF4A1/PDHA1/SLBP/ARF4/BBC3/ITGB1/NME1/RBM3/PHB/TOP1/HERPUD1/HSPA8
LU_EZH2_TARGETS_UP	36/932	295/21095	3.63321e-08	5.32427e-07	3.37669e-07	S100A6/PPP1R14B/SOD2/TM4SF1/PRDX4/HES4/TRIM47/CLDN7/PPP2R2A/PSMB8/LMNA/ECHDC3/BCAS4/SURF2/TRIP6/PSMC3/CASP7/PSMB7/CYB561D2/AHSA1/IER3/PRSS23/PEX16/NOLC1/RPS19BP1/STUB1/WDR74/B4GALT1/RUVBL1/DDIT3/CCDC107/WDR45/TPM4/TES/SSSCA1/REEP5
GRADE_METASTASIS_DN	13/932	45/21095	4.40511e-08	6.42931e-07	4.07752e-07	PSMD8/CLIC1/PSMC4/PDCD5/EIF3I/SSBP1/CCT7/PSMB4/OLA1/PPIB/PRMT1/TFG/NAA10
LEE_CALORIE_RESTRICTION_NEOCORTEX_DN	18/932	88/21095	4.54752e-08	6.6104e-07	4.19236e-07	EPRS/VDAC2/GNG12/EDN1/RAP2B/EIF2S1/SLC6A8/ZYX/RAC1/KIF5B/CTNNA1/TARS/RELA/SRPK1/EIF4A1/IFNGR2/IARS/NFE2L2
IKEDA_MIR1_TARGETS_UP	14/932	53/21095	4.70832e-08	6.81667e-07	4.32318e-07	EDN1/CREM/ZFP36L2/HNRNPR/TPM3/CNN3/PDCD10/ARCN1/ARF4/YWHAZ/SYNCRIP/PLK2/PMP22/NCL
KAAB_HEART_ATRIUM_VS_VENTRICLE_DN	33/932	261/21095	5.73021e-08	8.26296e-07	5.24043e-07	MYL12A/FHL2/CAPN2/PFKP/NDUFV2/C1QBP/FH/GNAS/HRAS/FABP3/SLC25A3/AMD1/ATP1B1/RHOQ/TUBA4A/PSMB6/MAP4/CCT7/ISCU/GADD45A/HSPA9/UQCRFS1/TSFM/FLII/RAB21/AIMP2/ACADVL/SDHD/UBE2D1/CYC1/COPS3/COX5A/PDLIM1
MARTINEZ_RESPONSE_TO_TRABECTEDIN_UP	16/932	71/21095	6.04091e-08	8.67629e-07	5.50257e-07	SAT1/MYL12B/S100A10/ANXA5/YBX1/GNAS/ADAM9/DNM1L/PGK1/TUSC3/AKAP13/ITGAE/CYCS/SOD1/GUK1/ATP6V1G1
DARWICHE_SKIN_TUMOR_PROMOTER_UP	23/932	142/21095	6.63971e-08	9.49847e-07	6.024e-07	CAPN2/ENO1/PDCD5/CXCL16/IRAK1/VPS37A/ATP6V0D1/EEF1B2/ENAH/TCP1/SRM/SSU72/MAP1LC3A/WFDC2/PGK1/ESD/LDHA/YWHAB/CCT4/BZW1/PGAM1/NCL/SOD1
DORN_ADENOVIRUS_INFECTION_32HR_DN	12/932	39/21095	6.68142e-08	9.52036e-07	6.03788e-07	TNFRSF12A/TXNRD1/FHL2/SDCBP/NFKBIA/MAP2K3/IER3/RND3/CYR61/SYNCRIP/PLK2/NFE2L2
DEN_INTERACT_WITH_LCA5	10/932	26/21095	7.52123e-08	1.06748e-06	6.77004e-07	C1QBP/NPM1/YWHAQ/YWHAH/HSPA9/HSPA5/YWHAZ/YWHAB/NCL/HSPA8
HINATA_NFKB_TARGETS_KERATINOCYTE_UP	18/932	91/21095	7.83877e-08	1.10819e-06	7.0282e-07	SOD2/NFKBIA/GSTO1/IL32/MAP2K3/ARHGDIA/GADD45A/CFLAR/RAC1/TNIP1/RND3/WFDC2/RELA/IRF1/KRT7/KRT10/VIM/SOD1
PUIFFE_INVASION_INHIBITED_BY_ASCITES_UP	17/932	82/21095	8.70616e-08	1.226e-06	7.77541e-07	GCLM/TKT/ENO1/LRRC59/KPNA2/GSPT1/CCT2/SNRPA1/G6PD/PLEC/PGK1/CEACAM6/EIF4G1/LEPROTL1/STIP1/CALM1/PLIN3
GERHOLD_ADIPOGENESIS_DN	15/932	64/21095	8.93752e-08	1.25369e-06	7.95097e-07	ANXA2/CD81/ANXA5/ANXA3/CCT5/CEBPD/CCT2/IFRD1/PDCD2/IER3/CYR61/ITGB1/BID/CD44/HSPA8
DORN_ADENOVIRUS_INFECTION_48HR_DN	12/932	40/21095	9.16274e-08	1.2803e-06	8.11974e-07	TNFRSF12A/TXNRD1/FHL2/SDCBP/NFKBIA/MAP2K3/IER3/RND3/CYR61/SYNCRIP/PLK2/NFE2L2
DORN_ADENOVIRUS_INFECTION_12HR_DN	11/932	33/21095	9.3412e-08	1.30019e-06	8.24592e-07	TNFRSF12A/TXNRD1/FHL2/SDCBP/NFKBIA/MAP2K3/MYC/IER3/BACE2/SYNCRIP/NFE2L2
VERHAAK_GLIOBLASTOMA_MESENCHYMAL	29/932	216/21095	9.86332e-08	1.36759e-06	8.67333e-07	LGALS3/SAT1/EMP3/ANXA2/RAB32/FHL2/MYH9/MYOF/CLIC1/PLAUR/CDCP1/CEBPB/SWAP70/ARHGAP29/MVP/PHF11/TYMP/BATF/ANXA4/TNFRSF1A/ST14/SERPINA1/TIMP1/CAST/CTSB/LRRFIP1/GRN/TES/BLVRB
DER_IFN_ALPHA_RESPONSE_UP	16/932	74/21095	1.12066e-07	1.53366e-06	9.72656e-07	SDCBP/BAG1/PSMB8/HLA-C/SSBP1/ZFP36L2/HLA-E/PDXK/HLA-A/XRCC6/IRF1/BBC3/PMAIP1/ATP6V0B/CYCS/SRSF2
IIZUKA_LIVER_CANCER_PROGRESSION_L0_L1_DN	9/932	21/21095	1.12271e-07	1.53366e-06	9.72656e-07	RHOA/ISCU/SSR4/CTNNA1/HLA-A/ARPC2/SRP72/VDAC3/CTSD
MACLACHLAN_BRCA1_TARGETS_UP	9/932	21/21095	1.12271e-07	1.53366e-06	9.72656e-07	RHOA/ARHGDIA/IGFBP2/GADD45A/RAC1/TIMP1/XRCC6/DDIT3/TOP1
KIM_ALL_DISORDERS_DURATION_CORR_DN	23/932	146/21095	1.12312e-07	1.53366e-06	9.72656e-07	TALDO1/EIF6/C16orf45/HRAS/HDGF/CLTA/TUBA4A/DEGS1/PUF60/CCT7/RNH1/NUDC/AHSA1/CREB3/GNPDA1/SNX6/PSMB5/ATP6V0B/ARPC2/HAX1/EIF3G/BCAP31/PMP22
SPIELMAN_LYMPHOBLAST_EUROPEAN_VS_ASIAN_UP	48/932	479/21095	1.14951e-07	1.56376e-06	9.91748e-07	NDUFV2/CLIP1/YBX1/C1QBP/SFN/PDCD5/TSPAN3/CEBPB/PSMD13/EZR/MAP2K2/ANXA7/RAP2B/NPM1/CSTB/TOMM40/MAP4/ARF1/DUS1L/IFNGR1/PARK7/HSPA9/PSME2/TAF10/GTF2F2/CD2BP2/PPIB/PKN1/DNAJC8/RRP1/ENOPH1/GMPS/SNRPD1/PSMB5/GIPC1/DAZAP1/G3BP1/PSMB3/B4GALT1/CACYBP/CALM1/ARPC4/B3GAT3/NUTF2/VDAC3/RTN4/VASP/EMD
KAAB_FAILED_HEART_VENTRICLE_DN	12/932	41/21095	1.24357e-07	1.68537e-06	1.06887e-06	RAB9A/AMD1/IRAK1/SERPINB1/NQO2/IFNGR1/PSME2/GTF3A/VAT1/DEXI/LDHA/TSC22D1
DARWICHE_PAPILLOMA_RISK_HIGH_UP	23/932	147/21095	1.27673e-07	1.72382e-06	1.09326e-06	GCLM/ENO1/SFN/PDCD5/CXCL16/VPS37A/EEF1B2/PMEPA1/ENAH/SRM/HSPD1/SSU72/WFDC2/PGK1/ESD/LDHA/BID/CACYBP/CCT4/BZW1/PGAM1/NFE2L2/NCL
BIOCARTA_EIF_PATHWAY	8/932	16/21095	1.3218e-07	1.77691e-06	1.12693e-06	EIF6/EIF5/EIF4G2/EIF3A/EIF2S1/EIF4A1/EIF4G1/EIF1AX
HONMA_DOCETAXEL_RESISTANCE	11/932	34/21095	1.3259e-07	1.77691e-06	1.12693e-06	PPP1R14B/ENO1/S100A10/PDCD5/SLC25A3/GSTP1/HSPA5/TUBA1B/UFM1/MRPS6/RPN2
RUTELLA_RESPONSE_TO_CSF2RB_AND_IL4_UP	38/932	338/21095	1.35032e-07	1.80293e-06	1.14343e-06	SLC3A2/GCLM/ANXA2/TUBA1C/SQSTM1/CD81/CD47/CSRP1/MGLL/ATP1B3/RAB9A/OPTN/EIF2S1/YWHAQ/ARL6IP5/CD59/PSMG1/PDCD6IP/HOMER2/CFLAR/TMBIM6/ATP6V1H/JAK1/DNAJB6/IER5/VAT1/DAD1/TFG/ATP6V0E1/TNIP2/PSMB5/DYNC1LI1/DUSP5/LAMP2/APOO/MDH1/RDX/BCAP31
YAO_TEMPORAL_RESPONSE_TO_PROGESTERONE_CLUSTER_13	25/932	172/21095	1.60197e-07	2.13103e-06	1.35152e-06	S100A6/ANXA2/TKT/S100A10/CSRP1/GTF2A2/PDCD5/PSMA5/NDUFAB1/PARK7/PSME2/DAP3/MRPL13/PPIB/MRPL18/FAM3C/FAM49B/VPS29/ESD/IFNGR2/RBM3/DNAJC15/REEP5/GUK1/SPCS1
RASHI_RESPONSE_TO_IONIZING_RADIATION_2	21/932	127/21095	1.71011e-07	2.26652e-06	1.43744e-06	LGALS3/SQSTM1/MGLL/PHLDA3/NFKBIA/CLDN7/CEBPD/LAMC2/RAB10/PKP3/EDN1/TACSTD2/BCL10/TNIP1/PRSS23/CLDN4/RELA/IRF1/IFNGR2/PLK2/NFE2L2
RICKMAN_METASTASIS_DN	32/932	261/21095	1.85663e-07	2.43391e-06	1.5436e-06	S100A6/S100A16/SH3BGRL3/PHLDA3/S100A14/SFN/HRAS/CDCP1/MAP2K2/LMNA/PKP3/ACTR3/RHOA/SLC6A8/RNF126/DAPK3/ARF1/TYMP/RNH1/RNF187/CAP1/MRPL4/ARPC5/GIPC1/CD44/RDX/PGAM1/TPM4/DST/VASP/GUK1/PDLIM1
GUTIERREZ_MULTIPLE_MYELOMA_UP	11/932	35/21095	1.85666e-07	2.43391e-06	1.5436e-06	RHEB/CD47/VDAC2/ILF2/ARF1/UQCRFS1/ETF1/ATP6V0E1/YWHAZ/SRP72/SSR3
YAGI_AML_RELAPSE_PROGNOSIS	11/932	35/21095	1.85666e-07	2.43391e-06	1.5436e-06	TKT/RAB32/NFKBIA/TYMP/ZYX/PTP4A2/VAT1/NME1/ATP6V0B/TIAL1/POLR2H
WANG_TUMOR_INVASIVENESS_DN	28/932	210/21095	1.89129e-07	2.46506e-06	1.56336e-06	PKP3/ATP1B1/IRAK1/PSMB1/CDC123/DEGS1/ARF1/TCP1/ANXA4/BUD31/RPL7L1/MYC/TPM3/ATF4/UGDH/VBP1/WDR1/ESD/NUFIP2/YWHAZ/CNBP/MRPL19/B4GALT1/CACYBP/CD44/PTGES3/EIF3G/EMD
GRYDER_PAX3FOXO1_ENHANCERS_KO_DOWN	44/932	428/21095	1.8941e-07	2.46506e-06	1.56336e-06	NAA20/CD81/LAMB3/CSRP1/MYH9/LRRFIP2/GNG12/DTD1/C16orf45/DHX32/RHOQ/CDC123/AGPAT5/GLRX5/TMEM165/SNX9/SPATS2L/GADD45A/M6PR/EFHD2/POLR1D/RRAGA/KIF5B/CAP1/SSU72/NOLC1/HSPA4/GTF3A/PNO1/MDH2/LEPROTL1/YWHAZ/CEBPG/ARPC2/UGCG/WNK1/NXT1/CCNC/APPL1/PTTG1IP/NFE2L2/VIM/SOD1/ERRFI1
GROSS_HYPOXIA_VIA_HIF1A_UP	16/932	77/21095	2.01145e-07	2.59902e-06	1.64832e-06	MGAT4B/NOP56/HRAS/CCT3/KPNA2/AMD1/DDX21/SRM/HSPD1/SRSF7/PSMB5/ELOVL1/G3BP1/CACYBP/TAF1D/BZW2
THEILGAARD_NEUTROPHIL_AT_SKIN_WOUND_UP	16/932	77/21095	2.01145e-07	2.59902e-06	1.64832e-06	LAMB3/UPP1/HMGA1/PPP2R2A/EIF5/MAP2K3/USP14/NAMPT/M6PR/CFLAR/IER3/AZIN1/EIF4A1/IDI1/CD44/NFE2L2
IGLESIAS_E2F_TARGETS_UP	23/932	151/21095	2.1059e-07	2.71134e-06	1.71955e-06	S100A6/SAT1/ANXA2/S100A10/CD47/ANXA3/CSRP1/NFKBIA/LMNA/LIMS1/DNAJA1/GSN/EMP1/CNN3/UGDH/CAPZA2/TUBA1B/SEPT7/ITGB1/NPTN/CACYBP/BZW1/PMP22
KYNG_WERNER_SYNDROM_AND_NORMAL_AGING_DN	29/932	225/21095	2.39403e-07	3.06789e-06	1.94568e-06	TXNRD1/TM4SF1/ATP1B3/GSTO1/PSMA5/HCCS/TUBA4A/CCT2/PSMD14/CDC123/ARPC1A/HNRNPF/COPS5/ZFP36L2/MCFD2/RIT1/ST14/KIF5B/ALG13/RND3/WFDC2/MRPL4/BEX2/DAD1/MTCH2/ARPC2/BZW1/UBE2N/PDAP1
NGO_MALIGNANT_GLIOMA_1P_LOH	8/932	17/21095	2.39985e-07	3.06789e-06	1.94568e-06	ANXA2/ENO1/PARK7/HSPA5/TPM3/PGK1/TPM4/VIM
SCHLOSSER_SERUM_RESPONSE_AUGMENTED_BY_MYC	19/932	108/21095	2.41736e-07	3.07935e-06	1.95295e-06	UBE2M/HDGF/PSMD11/RALA/ARHGDIA/RGS10/MAP4/ZFP36L2/IGFBP2/RNH1/ERP44/EIF4A1/LSM12/CYC1/RAD23A/PDAP1/JTB/GUK1/ZNF593
NEMETH_INFLAMMATORY_RESPONSE_LPS_UP	17/932	88/21095	2.56746e-07	3.24474e-06	2.05783e-06	SAT1/TXNRD1/SQSTM1/SOD2/NFKBIA/CEBPD/ODC1/IFRD1/DEGS1/CFLAR/IER3/TNIP1/ETF1/GLRX/CD44/TOP1/JUND
OUELLET_CULTURED_OVARIAN_CANCER_INVASIVE_VS_LMP_UP	15/932	69/21095	2.58319e-07	3.24474e-06	2.05783e-06	ANXA3/TSPAN3/ATP1B1/SEPHS2/GTF2B/TNFRSF1A/FLII/AIMP2/DNAJC7/XRCC6/CAPZA2/KRT7/SRP72/GCSH/PNN
PID_MTOR_4PATHWAY	15/932	69/21095	2.58319e-07	3.24474e-06	2.05783e-06	RHEB/CLIP1/SFN/HRAS/KRAS/MAP2K2/RHOA/YWHAQ/YWHAH/RAC1/RRAGA/EIF4A1/YWHAZ/YWHAB/CYCS
RHODES_UNDIFFERENTIATED_CANCER	15/932	69/21095	2.58319e-07	3.24474e-06	2.05783e-06	GCLM/YBX1/PRDX4/CCT6A/ILF2/PSMD2/KPNA2/SSBP1/PSMD14/PSMB7/ADRM1/GARS/NME1/CEBPG/SEC61B
MULLIGAN_NTF3_SIGNALING_VIA_INSR_AND_IGF1R_UP	9/932	23/21095	2.88142e-07	3.60678e-06	2.28744e-06	NOP56/DDX21/EBNA1BP2/GNL3/ADRM1/HSPA4/NME1/MRPL20/SRSF2
WANG_CISPLATIN_RESPONSE_AND_XPC_DN	29/932	228/21095	3.17904e-07	3.96554e-06	2.51498e-06	TXNRD1/CAPN2/SDCBP/FADS3/STEAP1/CEBPB/PEA15/EIF2S1/SEPHS2/PHF11/PTPN11/ISCU/WTAP/RNH1/GADD45A/IFNGR1/FNTA/DNAJA2/ADM/EIF4A1/BBC3/ELF1/UBE2D1/IFNGR2/UBE2B/HAX1/EIF3G/PNN/PDLIM1
BHAT_ESR1_TARGETS_VIA_AKT1_UP	33/932	281/21095	3.29194e-07	4.09222e-06	2.59532e-06	HSPB8/FHL2/PPIF/TRIM47/STC2/IFRD1/EIF2S1/FAM102A/SEMA3B/TIPARP/TOMM40/NIP7/IER5L/GDF15/SRM/NUDC/EFHD2/IER3/PKIB/KRT15/NOLC1/IMP4/PTRH2/AATF/WDR46/FKBP4/B4GALT1/CALM1/NXT1/RUVBL1/CA12/EIF3B/CTSD
MONNIER_POSTRADIATION_TUMOR_ESCAPE_UP	41/932	393/21095	3.34663e-07	4.14591e-06	2.62937e-06	GCLM/TXNRD1/PPIF/STRAP/NOP56/MAFG/FDX1/GNG12/ODC1/LRRC59/GSPT1/ATP1B1/MAP2K3/SLC6A8/ANXA11/GTF3C6/FAM102A/PTPN11/SLC20A2/SRM/KIF21A/SLMAP/G6PD/ETF1/PABPC4/NOLC1/HSPA4/MTDH/DDX54/VAT1/CCAR1/EIF4G1/GMPS/TSC22D1/WDR46/SLTM/SYNCRIP/PDAP1/PNN/EIF3B/TPM1
TIEN_INTESTINE_PROBIOTICS_6HR_DN	24/932	167/21095	3.49292e-07	4.31232e-06	2.7349e-06	FHL2/UPP1/STX3/PTS/PSMC1/STEAP1/CEBPD/RAB9A/COTL1/MIR22HG/ACTN1/PSMD1/TSG101/ATP6V1D/ADM/AIMP2/ETF1/SNX6/UBE2D1/TSC22D1/RNF7/CTR9/DNAJB9/EIF1B
DAZARD_UV_RESPONSE_CLUSTER_G2	10/932	30/21095	3.62042e-07	4.45448e-06	2.82506e-06	PSMD8/PHLDA2/CSRP1/TACSTD2/GADD45A/IER3/CLDN4/ATF4/PMAIP1/JUND
LUI_THYROID_CANCER_PAX8_PPARG_DN	12/932	45/21095	3.84582e-07	4.71571e-06	2.99073e-06	PSMD8/RAN/CLDN7/EIF5/DNAJA1/TMBIM6/SARS/YWHAZ/ETHE1/BLVRB/RTN4/HSPA8
SHAFFER_IRF4_TARGETS_IN_ACTIVATED_B_LYMPHOCYTE	16/932	81/21095	4.18814e-07	5.11804e-06	3.2459e-06	TNFRSF12A/SLC3A2/KRAS/SNX9/CFLAR/MYC/GARS/SEPT11/GNPDA1/SRPK1/PGK1/LDHA/PRPF40A/MSMO1/CCNC/CYCS
SASSON_RESPONSE_TO_GONADOTROPHINS_UP	17/932	91/21095	4.24806e-07	5.17373e-06	3.28122e-06	UPP1/BAG1/GNAS/FDX1/ARPC1A/PSMD1/PSMC3/TMBIM6/PDXK/MAP1LC3B/PGK1/STIP1/RAB14/CD55/MSMO1/PLIN3/SRP72
BERTUCCI_MEDULLARY_VS_DUCTAL_BREAST_CANCER_UP	27/932	206/21095	4.41196e-07	5.35526e-06	3.39634e-06	SOD2/PPA1/PPIF/IL32/PSMB8/CDCP1/CEBPD/PSMA5/ANXA7/RAP2B/SNHG12/TYMP/ISCU/PSMB2/M6PR/MRTO4/GYG1/GLRX/HSPA4/MAGOHB/IRF1/NOP16/DAZAP1/TIAL1/CHCHD1/LAP3/HERPUD1
PID_A6B1_A6B4_INTEGRIN_PATHWAY	12/932	46/21095	4.99516e-07	6.04281e-06	3.83239e-06	LAMB3/SFN/HRAS/LAMC2/YWHAQ/YWHAH/CASP7/RAC1/YWHAZ/ITGB1/YWHAB/PMP22
AMUNDSON_POOR_SURVIVAL_AFTER_GAMMA_RADIATION_2G	24/932	171/21095	5.43891e-07	6.55762e-06	4.15889e-06	TNFRSF12A/ANXA2/S100A10/ANXA5/MYOF/LMNA/AMD1/ARHGAP29/USP14/MXD1/ENAH/LAPTM4B/MYC/CNN3/USP7/ELF1/ITGB1/DAZAP1/ANP32B/FAM114A1/PLK2/DST/ITGB1BP1/SCAF11
LAU_APOPTOSIS_CDKN2A_UP	13/932	55/21095	5.8098e-07	6.98144e-06	4.42768e-06	TNFRSF12A/PAWR/NFKBIA/PDCD6IP/BCL10/GADD45A/CFLAR/MYC/PAK2/PTRH2/BID/CYCS/PDCD6
JIANG_HYPOXIA_CANCER	16/932	83/21095	5.93378e-07	7.0832e-06	4.49221e-06	SH3BGRL3/ARPC3/ATP1B1/EBPL/PSMD7/MRTO4/WSB2/UBE2I/ARPC5/PRDX6/UFM1/HAX1/ITGAE/SRSF9/RPN2/ATP6V1G1
SAKAI_CHRONIC_HEPATITIS_VS_LIVER_CANCER_UP	16/932	83/21095	5.93378e-07	7.0832e-06	4.49221e-06	SOD2/GLRX2/USP14/KPNA4/UBE2A/NAE1/TCP1/HNRNPR/UBE2D3/MYC/JAK1/HSPA4/UBE2D2/USP7/UBE2D1/UBE2N
IVANOVA_HEMATOPOIESIS_INTERMEDIATE_PROGENITOR	22/932	149/21095	6.65957e-07	7.92336e-06	5.02505e-06	PFKP/PSMA3/EIF6/ZNF706/HDGF/MRPS35/EEF1B2/AGPAT5/CASP7/ERP44/SPCS3/GTF3A/ENOPH1/CISD1/BID/G3BP1/NAA50/MDH1/PARL/NXT1/PGAM1/ATP6V1F
BIOCARTA_RHO_PATHWAY	10/932	32/21095	7.17188e-07	8.50481e-06	5.39381e-06	VCL/ARPC3/ACTR3/RHOA/ARPC1A/DIAPH1/GSN/ARPC5/ARPC2/ARPC4
KYNG_ENVIRONMENTAL_STRESS_RESPONSE_UP	13/932	56/21095	7.26252e-07	8.58406e-06	5.44407e-06	PRDX4/PDCD5/RHOD/POMP/TAF10/PRSS23/GLRX/GOLGA4/TPR/UGCG/CYCS/VIM/SOD1
PETROVA_ENDOTHELIUM_LYMPHATIC_VS_BLOOD_DN	23/932	162/21095	7.58978e-07	8.93976e-06	5.66966e-06	SLC3A2/EMP3/HMOX1/FHL2/UPP1/ANXA3/CLDN7/IL32/LAMC2/ATP1B1/MVP/ARL6IP5/SLC6A8/CD59/RGS10/TACSTD2/PRNP/GADD45A/IER3/KRT7/LAMP2/CD44/TPM1
HAHTOLA_MYCOSIS_FUNGOIDES_CD4_DN	19/932	116/21095	7.61305e-07	8.93976e-06	5.66966e-06	CD81/C1QBP/GSPT1/ACTN1/MRPL3/OLA1/LEPROTL1/PPP1R2/PITPNB/SYNCRIP/EIF1AX/UGCG/CACYBP/CALM1/ZFAND1/IPO7/SRP72/RBM8A/ITGB1BP1
DEURIG_T_CELL_PROLYMPHOCYTIC_LEUKEMIA_DN	35/932	320/21095	8.0488e-07	9.42075e-06	5.97471e-06	ANXA2/CAPN2/PFKP/NDUFV2/ZNF292/OPTN/IDS/ANKRD12/ARL6IP5/CREM/CD59/TIPARP/DEGS1/DERL2/GTF2B/CFLAR/HNRNPH3/BCAS2/WSB2/EIF4E2/USP47/IDI1/LEPROTL1/PMAIP1/DUSP5/CTR9/EIF1AX/TAF1D/CALM1/RDX/SLC25A37/DHRS7/TES/REEP5/RTN4
LENAOUR_DENDRITIC_CELL_MATURATION_DN	20/932	128/21095	8.5244e-07	9.94514e-06	6.30727e-06	EMP3/SOD2/PPIF/NFKBIA/PLAUR/IL6R/TUBA4A/IDS/PUF60/ZFP36L2/NAMPT/EMP1/SERPINA1/IER3/SF3B4/PPIB/TSC22D1/CD44/KRT10/NAP1L4
UDAYAKUMAR_MED1_TARGETS_DN	29/932	240/21095	9.35054e-07	1.08738e-05	6.89622e-06	SAT1/HSPB8/HMOX1/UPP1/PHLDA3/GNAS/RASSF1/SPAG9/PEA15/IFRD1/CREM/WASL/GSN/RIOK3/GADD45A/EHD1/MAP7D1/EFHD2/ADM/MAP1LC3B/DNAJB6/SPCS3/DUSP5/DNAJB9/PLK2/PTTG1IP/WDR45/PNN/TPM1
KIM_WT1_TARGETS_UP	27/932	214/21095	9.45015e-07	1.09543e-05	6.94727e-06	TNFRSF12A/FHL2/LAMB3/TM4SF1/PHLDA2/VCL/SFN/NFKBIA/HMGA1/PLAUR/ATP1B1/MAP2K3/ACTN1/ARHGAP29/DAPK3/BAZ1A/ZYX/MYC/IER3/RND3/CYR61/ATP13A3/PITPNB/IFNGR2/DUSP5/TBX3/CD44
BROWN_MYELOID_CELL_DEVELOPMENT_DN	20/932	129/21095	9.67616e-07	1.11803e-05	7.09062e-06	C1QBP/CCT6A/NOP56/GTPBP4/ODC1/STC2/NPM1/HSPD1/WDR43/NOLC1/SRSF7/NOP16/FKBP4/NME1/AASDHPPT/BZW2/NUTF2/NCL/SOD1/SSR3
GUENTHER_GROWTH_SPHERICAL_VS_ADHERENT_DN	9/932	26/21095	9.77276e-07	1.12493e-05	7.13438e-06	ANXA5/VCL/PLAUR/MVP/CD59/PRSS23/ITGB1/CD44/CTSD
BURTON_ADIPOGENESIS_8	16/932	86/21095	9.79827e-07	1.12493e-05	7.13438e-06	EMP3/ANXA5/ANXA3/MSN/MYH9/VCL/PRDX4/RAB7A/ZFP36L2/EMP1/LEPROT/CAP1/PRSS23/MAP1LC3B/LAMP2/TES
ZHAN_LATE_DIFFERENTIATION_GENES_UP	10/932	33/21095	9.88395e-07	1.13116e-05	7.17392e-06	S100A6/EMP3/CAPN2/RHEB/TSPAN3/DYNLT3/ARPC1A/MCFD2/SRSF7/DUSP5
FRIDMAN_SENESCENCE_UP	15/932	77/21095	1.1555e-06	1.31589e-05	8.34548e-06	CLTB/HTATIP2/OPTN/MAP2K3/PEA15/GSN/IGFBP2/RAC1/MAP1LC3B/TFAP2A/CD44/VIM/TES/SOD1/GUK1
GROSS_HYPOXIA_VIA_ELK3_AND_HIF1A_UP	21/932	142/21095	1.15711e-06	1.31589e-05	8.34548e-06	SAT1/ANXA2/PIM3/TM4SF1/DUSP14/PSMC4/NFKBIA/EDN1/ARL6IP5/MXD1/BCL10/AIMP2/HIGD1A/FAM49B/PGK1/CYR61/JMJD1C/CD44/PLK2/PGAM1/ERRFI1
TAKAO_RESPONSE_TO_UVB_RADIATION_DN	17/932	98/21095	1.26409e-06	1.43303e-05	9.08838e-06	ANXA2/PSMA3/CCT8/CEBPD/RRS1/TOMM20/WTAP/TNFRSF1A/ADM/EIF4H/CREB3/CAST/NOLC1/ESD/UGCG/ARPC4/BZW1
COULOUARN_TEMPORAL_TGFB1_SIGNATURE_UP	18/932	109/21095	1.30871e-06	1.47896e-05	9.37967e-06	AMD1/DHX32/ARHGAP29/SLC6A8/PMEPA1/SPATS2L/CHMP4C/IFNGR1/IER3/CLDN4/HSPA4/PDCD10/IDI1/MAL2/SPPL2A/NFE2L2/VIM/EMD
HUMMERICH_SKIN_CANCER_PROGRESSION_UP	16/932	88/21095	1.35091e-06	1.52189e-05	9.65191e-06	TNFRSF12A/S100A6/HMOX1/SOD2/ENO1/SERPINB1/TACSTD2/BCL10/TNFRSF1A/MYC/HSPA5/PGK1/ITGB1/CD44/HSPA8/CTSD
BROWNE_HCMV_INFECTION_14HR_UP	22/932	156/21095	1.47316e-06	1.65444e-05	1.04925e-05	GCLM/HMOX1/UBE2M/PPP2R2A/AMD1/EIF4A3/VCP/BAZ1A/M6PR/TSFM/BCL7B/TARS/PNO1/DDX39A/ATP6V0B/CEBPG/PPFIA1/GRPEL1/POLR2H/TOP1/HERPUD1/PNN
BILD_MYC_ONCOGENIC_SIGNATURE	26/932	206/21095	1.48496e-06	1.66251e-05	1.05437e-05	NOP56/LAMC2/SERPINB1/NPM1/GNL3/SLC6A8/AGPAT5/DKC1/SRM/EMP1/CFLAR/MYC/MRTO4/AIMP2/HSPD1/PNPT1/PLEC/NOLC1/IMP4/PTRH2/NOP16/BID/WDR74/PHB/AHNAK/NCL
ZHANG_RESPONSE_TO_CANTHARIDIN_DN	14/932	69/21095	1.56724e-06	1.74919e-05	1.10935e-05	TKT/SLK/NOP56/MRPL3/SNRPA1/MYC/GTF3A/SNRPD1/NOP16/AKAP13/POLR2H/PGAM1/SSSCA1/EIF3B
BHATTACHARYA_EMBRYONIC_STEM_CELL	16/932	89/21095	1.58027e-06	1.7583e-05	1.11512e-05	PSMA3/CCT8/EPRS/HMGA1/MGST1/KPNA2/DDX21/NPM1/GNL3/HSPA4/SRSF7/EIF4A1/BRIX1/SSB/CCNC/HNRNPAB
PUIFFE_INVASION_INHIBITED_BY_ASCITES_DN	21/932	145/21095	1.63801e-06	1.80582e-05	1.14526e-05	SAT1/BAG1/DCTN6/AMD1/CHMP2B/ARHGAP29/SEPHS2/SH3GLB1/NAE1/BCAS2/RNF187/LEPROT/EEF1E1/TXNDC9/PDCD10/RABGGTB/UGCG/TAF1D/CD44/EXOSC8/PNN
SMITH_TERT_TARGETS_UP	21/932	145/21095	1.63801e-06	1.80582e-05	1.14526e-05	ILF2/PPP2R2A/CEBPD/PSMD11/IFRD1/EIF2S1/SNRPA1/TSG101/PSMD7/MCFD2/EXOSC7/UQCRFS1/G6PD/HSPA5/BCL7B/CYC1/CEBPG/CD55/UFM1/TOP1/HERPUD1
ZHANG_BREAST_CANCER_PROGENITORS_DN	21/932	145/21095	1.63801e-06	1.80582e-05	1.14526e-05	TXNL1/CXCL16/ARHGDIA/RGS10/TACSTD2/SF3B4/GYG1/WSB2/CAST/CCDC124/VAT1/PPP1R2/UGCG/COMMD5/CNDP2/BCAP31/PMP22/SSSCA1/C1orf122/HSP90B1/SRSF2
BURTON_ADIPOGENESIS_PEAK_AT_2HR	12/932	51/21095	1.66221e-06	1.82441e-05	1.15705e-05	CEBPD/ID3/MAP2K3/MYC/ADM/IER3/CAPN1/DNAJB6/CYR61/BAG3/ERRFI1/EMD
MULLIGHAN_MLL_SIGNATURE_2_UP	41/932	418/21095	1.66499e-06	1.82441e-05	1.15705e-05	S100A6/CLTB/ENO1/PPIF/PLAUR/FLNA/PSMB8/IL6R/HTATIP2/MAP2K2/IRAK1/SEPHS2/ARL6IP5/NSFL1C/CNIH4/ATP6V1D/ABHD2/BATF/BCAP29/M6PR/EFHD2/CD2BP2/WSB2/EIF4E2/PLEC/MED8/SDHD/DEXI/ATP6V0E1/PLEKHB2/PPP1R2/TMEM126B/BID/CEBPG/LAMP2/ARPC2/PARL/ARPC4/PLIN3/KRT10/GRN
AMIT_EGF_RESPONSE_240_HELA	13/932	60/21095	1.68554e-06	1.84133e-05	1.16778e-05	TXNRD1/TM4SF1/EZR/ARHGDIA/CREM/EHD1/TNFRSF1A/TBX3/CD55/ARPC4/PLK2/TOP1/TPM4
KRIEG_KDM3A_TARGETS_NOT_HYPOXIA	26/932	208/21095	1.78444e-06	1.94348e-05	1.23257e-05	UPP1/CD47/SEC11C/LAMC2/TMEM106B/ACTN1/PHF11/PUF60/EHD1/PSME2/POLR1D/ALG13/TPM3/VBP1/MAGOHB/GOLGA4/SRSF7/HPRT1/MRPS18C/TMEM126A/NDUFA12/IRF1/AASDHPPT/TAF1D/DPH3/RPL36AL
ACEVEDO_FGFR1_TARGETS_IN_PROSTATE_CANCER_MODEL_UP	32/932	289/21095	1.81311e-06	1.96875e-05	1.2486e-05	TNFRSF12A/LGALS3/RAB32/UPP1/ANXA3/SLK/SDCBP2/S100A14/TMEM40/PLAUR/CXCL16/COTL1/HCCS/C1orf116/EDN1/TACSTD2/VCP/GOLM1/HOMER2/ANXA4/EFHD2/TIMP1/CMAS/BACE2/WFDC2/IDI1/KRT7/CITED4/EIF1AX/CD44/BZW2/PABPC1
DORN_ADENOVIRUS_INFECTION_24HR_DN	11/932	43/21095	1.85045e-06	2.00327e-05	1.27049e-05	TNFRSF12A/TXNRD1/FHL2/SDCBP/NFKBIA/MAP2K3/IER3/RND3/CYR61/PLK2/NFE2L2
DITTMER_PTHLH_TARGETS_UP	18/932	112/21095	1.96442e-06	2.12028e-05	1.3447e-05	RHEB/ANXA5/VDAC2/PTS/CDCP1/ANXA7/ANXA11/RAB22A/TNIP1/PRSS23/TIMM17A/CAPZA2/ARF4/TSC22D1/DUSP5/NPTN/HAX1/CYCS
CHEN_LUNG_CANCER_SURVIVAL	9/932	28/21095	1.99456e-06	2.14639e-05	1.36125e-05	SOD2/GSTP1/SERPINA1/HSPA5/PGK1/HPRT1/KRT7/RAB14/PGAM1
CREIGHTON_ENDOCRINE_THERAPY_RESISTANCE_5	45/932	482/21095	2.01342e-06	2.16023e-05	1.37003e-05	SAT1/ANXA3/MYH9/CLIC1/PSMD6/MGLL/PPP2CB/KRAS/EZR/SWAP70/RHOA/C12orf49/ADAM9/TACSTD2/PRNP/GSN/RIOK3/TMF1/GDF15/EHD1/EMP1/RAB22A/FNTA/CAP1/STX12/WSB2/PDXK/CLDN4/HIGD1A/UGDH/EEA1/TMCO3/CEACAM6/ORMDL1/ARF4/MAL2/CD55/FAM114A1/BEX4/PLK2/UBE2N/COPB2/PMP22/PDCD6/ATP6V1G1
PRAMOONJAGO_SOX4_TARGETS_UP	12/932	52/21095	2.07462e-06	2.21929e-05	1.40749e-05	SOD2/STC2/RBCK1/TIPARP/RIOK3/GDF15/RIT1/ADM/IER3/RND3/TNIP2/JUND
CROMER_METASTASIS_DN	15/932	81/21095	2.26183e-06	2.40528e-05	1.52544e-05	PSMD8/UBE2M/PFKP/PHLDA2/SFN/MBD2/LMNA/TUBA4A/GSTP1/SLC20A2/PLEC/NOP16/PPP4C/MRPS12/VDAC3
HARRIS_HYPOXIA	15/932	81/21095	2.26183e-06	2.40528e-05	1.52544e-05	SAT1/HMOX1/PFKP/ENO1/PLAUR/EDN1/IGFBP2/XRCC5/ADM/XRCC6/PGK1/LDHA/DDIT3/VIM/CA12
HOUSTIS_ROS	10/932	36/21095	2.40562e-06	2.55067e-05	1.61765e-05	GCLM/TXNRD1/HMOX1/SOD2/PRDX4/GLRX2/GLRX/HMOX2/PRDX6/SOD1
HILLION_HMGA1B_TARGETS	16/932	92/21095	2.49361e-06	2.6362e-05	1.6719e-05	ANXA5/NFKBIA/PLAUR/MGST1/ID3/PSMA1/PSMB6/VCP/PSMB4/TNFRSF1A/SLC25A5/ACADVL/NME1/CD44/SOD1/COX5A
KRIEG_HYPOXIA_VIA_KDM3A	12/932	53/21095	2.57481e-06	2.71409e-05	1.7213e-05	HMOX1/LAMB3/TM4SF1/PHLDA2/PLAUR/C15orf48/LAMC2/EDN1/FBXO32/GDF15/ADM/RBM3
IZADPANAH_STEM_CELL_ADIPOSE_VS_BONE_UP	19/932	126/21095	2.75251e-06	2.89294e-05	1.83473e-05	HMOX1/PHLDA2/UPP1/PSMB8/ODC1/C15orf48/LMNA/COTL1/HLA-C/HLA-B/SERPINB1/PTGR1/PDXK/DDX39A/TFAP2A/CD44/LAP3/MRPS6/DHRS7
MILI_PSEUDOPODIA_CHEMOTAXIS_DN	43/932	457/21095	2.77286e-06	2.90586e-05	1.84292e-05	PIM3/USP53/S100A10/FADS3/CLIC1/VCL/HSD17B12/GSPT1/CLTA/METRNL/ANXA7/USP14/PSMD1/PRNP/SEMA3B/DIAPH1/DEGS1/PUF60/SLC20A2/ANKRD11/DNAJA2/CTNNA1/HSPA5/NDFIP2/CTSB/UBE2I/ESD/USP7/MTCH2/ITGB1/SPPL2A/ELOVL1/TTC19/UBE2B/B3GAT3/DDIT3/GRN/RPN2/DHRS7/BCAP31/RPF2/RTN4/HSPA8
WINNEPENNINCKX_MELANOMA_METASTASIS_UP	22/932	162/21095	2.79292e-06	2.91839e-05	1.85087e-05	CCT5/KPNA2/GLRX2/DNAJA1/CREM/MRPL32/CCT7/OLA1/HSPD1/HSPA5/TARS/CNN3/HSPA4/GMPS/ARF4/MRPS10/NME1/CACYBP/IPO7/CCT4/DPH3/SSR3
JIANG_VHL_TARGETS	20/932	138/21095	2.84938e-06	2.9688e-05	1.88283e-05	SLC3A2/GTF2A2/COTL1/PEA15/NPM1/EBPL/SPATS2L/AZIN1/BCL7B/CAPN1/BRIX1/IRF1/RAB14/MRPS6/PGAM1/AHNAK/EIF3G/TES/ERRFI1/SERBP1
PID_RHOA_PATHWAY	11/932	45/21095	3.01148e-06	3.11965e-05	1.9785e-05	MSN/VCL/EZR/MAP2K3/RHOA/ROCK2/DIAPH1/PKN1/CYR61/ITGB1/RDX
ZHAN_V2_LATE_DIFFERENTIATION_GENES	11/932	45/21095	3.01148e-06	3.11965e-05	1.9785e-05	TALDO1/ATP1B3/DCTN6/IRAK1/PLP2/WTAP/SRSF7/SARS/IRF1/TWF1/NFE2L2
BIDUS_METASTASIS_UP	26/932	214/21095	3.04698e-06	3.14739e-05	1.99609e-05	YBX1/ODC1/AMD1/EIF4A3/DDX21/RAB7A/DKC1/HNRNPR/HNRNPH3/RAB22A/AZIN1/LARP4/CDYL/PAK2/VBP1/MTDH/SNRPD1/RABGGTB/CEBPG/G3BP1/ARPP19/CCDC47/PTGES3/SRSF9/KHDRBS1/SRSF2
ACEVEDO_NORMAL_TISSUE_ADJACENT_TO_LIVER_TUMOR_DN	36/932	354/21095	3.12358e-06	3.21728e-05	2.04042e-05	PSMA3/TUBB4B/ATP1B1/WBP2/SAP18/DNAJA1/MANF/NSFL1C/MAGOH/DIAPH1/SPTSSA/SLC20A2/PSMB4/PSMB7/EMP1/TNFRSF1A/EFHD2/CMAS/HSPA5/SSU72/PDXK/NDFIP2/CTSB/GTF3A/IMP4/EIF4A1/TNIP2/FKBP4/SLC35B1/COQ10B/MRPS26/CNDP2/DHRS7/SOD1/RPL36AL/SERBP1
KEGG_SPLICEOSOME	19/932	128/21095	3.49744e-06	3.5921e-05	2.27813e-05	EIF4A3/SNRPB/SNRPA1/MAGOH/PUF60/BUD31/RBM17/BCAS2/SF3B4/CWC15/CCDC12/MAGOHB/SRSF7/SNRPD1/PRPF40A/SRSF9/RBM8A/HSPA8/SRSF2
REACTOME_CYTOKINE_SIGNALING_IN_IMMUNE_SYSTEM	30/932	270/21095	3.52194e-06	3.60699e-05	2.28758e-05	ISG20/SQSTM1/HRAS/PSMB8/KRAS/IL6R/KPNA2/MAP2K2/HLA-C/HLA-B/EIF4A3/IRAK1/EIF4G2/RIPK2/KPNA4/IFNGR1/EIF4E2/JAK1/HLA-A/RELA/EIF4A1/EIF4G1/IRF1/TNIP2/IFNGR2/YWHAZ/TPR/YWHAB/CD44/UBE2N
HAHTOLA_MYCOSIS_FUNGOIDES_SKIN_UP	23/932	177/21095	3.58963e-06	3.6659e-05	2.32494e-05	TM4SF1/FLNA/ZNF292/ARPC1A/EIF3A/ANXA11/GSN/TNFRSF1A/BACE2/CNN3/PPIB/CAPZA2/SNX6/CERS2/YWHAZ/ARPP19/PSMB3/CALM1/ETHE1/STOML2/SRSF9/ITGB1BP1/JUND
MILI_PSEUDOPODIA_CHEMOTAXIS_UP	14/932	74/21095	3.76439e-06	3.83351e-05	2.43124e-05	DYNLT3/EIF3A/CMC1/DKC1/ANKRD11/KIF5B/GOLGA4/SEPT7/SSB/NAA50/ANP32B/PPFIA1/NCL/PDAP1
RORIE_TARGETS_OF_EWSR1_FLI1_FUSION_UP	9/932	30/21095	3.81489e-06	3.87399e-05	2.45691e-05	EMP3/PHLDA2/PAWR/DYNLT3/HLA-C/HLA-E/MYC/TFAP2A/CD55
AMUNDSON_POOR_SURVIVAL_AFTER_GAMMA_RADIATION_8G	16/932	95/21095	3.85575e-06	3.90449e-05	2.47625e-05	TNFRSF12A/PPA1/ANXA5/GNG12/SWAP70/SSBP1/ENAH/GTF3A/ELF1/TFAP2A/FAM114A1/CD44/RDX/PLK2/DST/PMP22
YAGI_AML_SURVIVAL	19/932	129/21095	3.93441e-06	3.97298e-05	2.51969e-05	TKT/RAB32/NFKBIA/GNG12/MIR22HG/TYMP/ZYX/GTF2F2/PTP4A2/WSB2/VAT1/UBE2D1/NME1/ATP6V0B/TIAL1/CALM1/NAA10/POLR2H/VASP
APPIERTO_RESPONSE_TO_FENRETINIDE_UP	10/932	38/21095	4.1283e-06	4.13404e-05	2.62183e-05	TM4SF1/PSMC4/GDF15/KIF21A/AHSA1/UBQLN1/HSPA4/CYR61/PSMA7/HSPA8
CHANDRAN_METASTASIS_TOP50_UP	10/932	38/21095	4.1283e-06	4.13404e-05	2.62183e-05	RALA/HSPD1/TUBA1B/SEPT7/NUFIP2/G3BP1/EIF1AX/IBTK/SOD1/PABPC1
SPIRA_SMOKERS_LUNG_CANCER_UP	10/932	38/21095	4.1283e-06	4.13404e-05	2.62183e-05	ANXA3/DNAJC12/CCT2/ARL6IP5/SERPINA1/CD55/UGCG/TWF1/TRAM1/UBXN4
GALINDO_IMMUNE_RESPONSE_TO_ENTEROTOXIN	15/932	85/21095	4.23588e-06	4.23001e-05	2.6827e-05	SQSTM1/NFKBIA/PLAUR/CEBPB/ODC1/BCL10/GADD45A/EHD1/IER3/TNIP1/GLRX/TSC22D1/CD44/HERPUD1/ERRFI1
RUIZ_TNC_TARGETS_DN	20/932	142/21095	4.45784e-06	4.43937e-05	2.81548e-05	TNFRSF12A/FHL2/PFKP/MYOF/OGFRL1/ODC1/EIF5/TUBB4B/STC2/PEA15/EIF2S1/YWHAH/DKC1/MRTO4/ABHD5/UGCG/CD44/EXOSC8/DCTPP1/TPM1
HENDRICKS_SMARCA4_TARGETS_UP	12/932	56/21095	4.76974e-06	4.73689e-05	3.00417e-05	EMP3/FHL2/FADS3/LMNA/COTL1/ABHD2/GADD45A/CTSB/KRT15/ACTN4/AHNAK/TPM1
HOEBEKE_LYMPHOID_STEM_CELL_DN	15/932	86/21095	4.92378e-06	4.87643e-05	3.09267e-05	S100A6/FHL2/C1QBP/CEBPB/ATP1B1/ACTN1/PTPN11/GADD45A/LAPTM4B/LEPROT/PMAIP1/ELF1/BZW2/METTL9/HSP90B1
MORI_SMALL_PRE_BII_LYMPHOCYTE_DN	14/932	76/21095	5.22636e-06	5.16193e-05	3.27373e-05	ENO1/C1QBP/DTD1/PSMB8/IFRD2/ID3/TUBB4B/TUBA4A/DERL2/ZYX/EHD1/ANP32B/ACTN4/RPN2
BURTON_ADIPOGENESIS_PEAK_AT_8HR	10/932	39/21095	5.3332e-06	5.23874e-05	3.32245e-05	PPA1/NOP56/GSTO1/CEBPB/TUBB4B/PPP1R2/PRDX6/CD44/BZW1/TOP1
MA_MYELOID_DIFFERENTIATION_UP	10/932	39/21095	5.3332e-06	5.23874e-05	3.32245e-05	EMP3/RAN/CCT5/GNAS/PTPN11/PPM1G/DAD1/TIAL1/NCL/VASP
REACTOME_CYTOSOLIC_TRNA_AMINOACYLATION	8/932	24/21095	5.50684e-06	5.39461e-05	3.4213e-05	PPA1/EPRS/AIMP2/TARS/GARS/EEF1E1/SARS/IARS
UEDA_PERIFERAL_CLOCK	22/932	169/21095	5.63991e-06	5.50999e-05	3.49448e-05	SQSTM1/S100A10/BRI3/CD47/FDX1/CEBPB/HTATIP2/MAP2K3/DNAJA1/TRIP6/LSR/TARS/HSPA4/TUBA1B/IDI1/TSC22D1/FKBP4/RBM3/ETHE1/HERPUD1/HNRNPAB/HSPA8
FERRANDO_T_ALL_WITH_MLL_ENL_FUSION_DN	15/932	87/21095	5.70957e-06	5.56297e-05	3.52808e-05	RPS4Y1/C1QBP/HMGA1/PPP2R2A/PLP2/IGFBP2/PSMB2/MYC/PTP4A2/VBP1/HPRT1/DDX39A/PRDX6/PGAM1/EIF3B
DIRMEIER_LMP1_RESPONSE_LATE_UP	12/932	57/21095	5.80085e-06	5.63668e-05	3.57482e-05	HMOX1/SQSTM1/SWAP70/BATF/CFLAR/TNIP1/ETF1/GARS/ATP13A3/STIP1/CD44/BZW1
NING_CHRONIC_OBSTRUCTIVE_PULMONARY_DISEASE_UP	21/932	157/21095	5.95429e-06	5.77022e-05	3.65952e-05	TM4SF1/EPRS/FAM50A/ISCU/GCC2/HLA-E/MRPL4/EIF4A1/CYR61/ARCN1/SEPT7/RABGGTB/KRT7/MTCH1/G3BP1/CCDC47/HAX1/CALM1/SLC25A39/BCAP31/SERBP1
REACTOME_DIABETES_PATHWAYS	19/932	133/21095	6.21939e-06	6.01096e-05	3.81219e-05	SEC11C/HDGF/LMNA/ATP6V0D1/EIF2S1/DNAJC3/IGFBP2/EXOSC7/KIF5B/HSPA5/ATF4/SPCS3/ACADVL/DNAJB9/EXOSC8/DDIT3/HERPUD1/HSP90B1/SPCS1
DURCHDEWALD_SKIN_CARCINOGENESIS_DN	29/932	264/21095	6.37855e-06	6.1483e-05	3.8993e-05	HMOX1/CLIP1/MYH9/ODC1/TMEM106B/ASAP1/TIPARP/PMEPA1/MXD1/SNX9/ENAH/RAB22A/KIF5B/UBL4A/CAST/EEA1/ATP13A3/ESD/PMAIP1/YWHAZ/ITGB1/B4GALT1/UGCG/TWF1/CD44/PLK2/TPM4/NFE2L2/TPM1
MARCHINI_TRABECTEDIN_RESISTANCE_DN	11/932	49/21095	7.35262e-06	7.03296e-05	4.46035e-05	SLC3A2/HLA-B/PRNP/ADM/HSPA5/RND3/PKN1/EIF4A1/PTTG1IP/HSP90B1/TPM1
PID_FOXO_PATHWAY	11/932	49/21095	7.35262e-06	7.03296e-05	4.46035e-05	SOD2/RAN/SFN/RALA/YWHAQ/YWHAH/FBXO32/GADD45A/USP7/YWHAZ/YWHAB
REACTOME_MRNA_SPLICING	17/932	111/21095	7.35485e-06	7.03296e-05	4.46035e-05	YBX1/SNRPB/SNRPA1/HNRNPF/MAGOH/HNRNPR/GTF2F2/SF3B4/CD2BP2/DNAJC8/SRSF7/CCAR1/SNRPD1/POLR2H/SRSF9/RBM8A/SRSF2
HILLION_HMGA1_TARGETS	15/932	90/21095	8.77968e-06	8.37321e-05	5.31035e-05	NFKBIA/MGST1/HRAS/ID3/PSMA1/PSMB6/VCP/SLC25A5/HSPD1/NME1/PMP22/SOD1/COX5A/RPL36AL/ATP6V1F
DAVICIONI_TARGETS_OF_PAX_FOXO1_FUSIONS_UP	28/932	255/21095	9.23245e-06	8.78179e-05	5.56947e-05	PPP1R14B/RAB32/PSMD8/S100A10/CSRP1/MSN/MYH9/MYOF/RAP1B/ID3/ARHGAP29/PEA15/CREM/SPATS2L/GADD45A/EMP1/M6PR/TIMP1/CARHSP1/LEPROT/CAP1/WSB2/MAP1LC3B/JAK1/FAM3C/CYR61/CD44/TPM4
REACTOME_UNFOLDED_PROTEIN_RESPONSE	14/932	80/21095	9.7336e-06	9.23411e-05	5.85634e-05	HDGF/LMNA/ATP6V0D1/EIF2S1/DNAJC3/EXOSC7/HSPA5/ATF4/ACADVL/DNAJB9/EXOSC8/DDIT3/HERPUD1/HSP90B1
PID_CDC42_PATHWAY	13/932	70/21095	1.02887e-05	9.7351e-05	6.17407e-05	ARPC3/HRAS/MAP2K3/ACTR3/ARHGDIA/WASL/ENAH/RAC1/CTNNA1/PAK2/ARPC5/ARPC2/ARPC4
KEGG_NEUROTROPHIN_SIGNALING_PATHWAY	18/932	126/21095	1.08352e-05	0.000102254	6.48502e-05	NFKBIA/RAP1B/HRAS/KRAS/MAP2K2/IRAK1/RHOA/RIPK2/ARHGDIA/YWHAQ/YWHAH/PTPN11/RAC1/ATF4/RELA/YWHAZ/CALM1/YWHAB
DAIRKEE_CANCER_PRONE_RESPONSE_BPA	11/932	51/21095	1.10855e-05	0.0001038	6.5831e-05	C1QBP/GSPT1/PSMD1/SNRPA1/PPM1G/IGFBP2/MYC/GTF3A/SNRPD1/RDX/EIF3B
FLECHNER_PBL_KIDNEY_TRANSPLANT_REJECTED_VS_OK_DN	11/932	51/21095	1.10855e-05	0.0001038	6.5831e-05	SLC3A2/GSPT1/RIOK3/TMF1/GTF2B/HSPA9/RABGGTB/ITGB1/SYNCRIP/POLR2H/TES
ZHANG_PROLIFERATING_VS_QUIESCENT	11/932	51/21095	1.10855e-05	0.0001038	6.5831e-05	GNAS/PLAUR/RHOA/GSTP1/IGFBP2/GADD45A/RELA/DAD1/ITGB1/DDIT3/SOD1
SAKAI_TUMOR_INFILTRATING_MONOCYTES_DN	14/932	81/21095	1.12949e-05	0.00010542	6.68579e-05	RAN/CCT8/PSMA5/GLRX2/DNAJA1/COPS5/HSPA5/PPIB/PSMB5/PRDX6/CCNC/CCT4/PTGES3/RBM8A
FARMER_BREAST_CANCER_BASAL_VS_LULMINAL	33/932	330/21095	1.13169e-05	0.00010542	6.68579e-05	SOD2/PFKP/MSN/YBX1/PRDX4/BTG3/GTPBP4/CEBPB/AMD1/DNAJC12/IFRD1/GSTP1/PRNP/MAGOH/DKC1/GDF15/MYC/ADM/SRPK1/GMPS/SNRPD1/TFAP2A/TBX3/CEBPG/SYNCRIP/EIF1AX/UGCG/CD44/CCNC/DHRS7/AHNAK/REEP5/CA12
WATANABE_RECTAL_CANCER_RADIOTHERAPY_RESPONSIVE_DN	15/932	92/21095	1.15684e-05	0.000107484	6.81674e-05	LGALS3/CCT6A/FLNA/ACTN1/GSTP1/PSMB6/MAP4/CFLAR/AHSA1/HSPD1/PSMB5/ITGB1/TRAM1/CCDC6/RTN4
BIOCARTA_MPR_PATHWAY	9/932	34/21095	1.19263e-05	0.000110242	6.9916e-05	GNAS/ARPC3/HRAS/ACTR3/ARPC1A/CAP1/ARPC5/ARPC2/ARPC4
LUI_TARGETS_OF_PAX8_PPARG_FUSION	9/932	34/21095	1.19263e-05	0.000110242	6.9916e-05	RAN/CLDN7/ODC1/DNAJA1/TMBIM6/SARS/EIF3G/RTN4/HSPA8
THUM_SYSTOLIC_HEART_FAILURE_UP	39/932	423/21095	1.2799e-05	0.000118006	7.48401e-05	ENO1/TM4SF1/CDV3/FH/HTATIP2/EZR/HLA-C/EDN1/RHOA/CCT2/ANKRD12/ADAM9/ARHGDIA/KPNA4/PRNP/FBXO32/PTPN11/ZFP36L2/ARF1/GSN/RIOK3/NAMPT/GADD45A/ANXA4/M6PR/ADM/CTNNA1/CNN3/CTSB/WDR1/HSPA4/YWHAZ/ITGB1/TPR/VPS35/LAP3/RDX/PLK2/HSP90B1
BROWN_MYELOID_CELL_DEVELOPMENT_UP	21/932	165/21095	1.30021e-05	0.000119573	7.58341e-05	S100A6/SAT1/UPP1/ANXA5/PLAUR/CEBPD/ACTN1/DEGS1/MXD1/GSN/ZYX/ANXA4/TNFRSF1A/G6PD/CAP1/GYG1/GLRX/ABHD5/CD44/GRN/CNDP2
REACTOME_PROCESSING_OF_CAPPED_INTRON_CONTAINING_PRE_MRNA	19/932	140/21095	1.32248e-05	0.000121311	7.69365e-05	YBX1/SNRPB/SNRPA1/HNRNPF/MAGOH/HNRNPR/GTF2F2/SF3B4/CD2BP2/DNAJC8/SRSF7/CCAR1/SLBP/SNRPD1/TPR/POLR2H/SRSF9/RBM8A/SRSF2
NATSUME_RESPONSE_TO_INTERFERON_BETA_DN	11/932	52/21095	1.3503e-05	0.000123549	7.83558e-05	ANXA2/BAG1/NFKBIA/GSTO1/YWHAQ/GSTP1/XRCC5/CAPN1/PRDX6/SOD1/SEC61B
CHIARADONNA_NEOPLASTIC_TRANSFORMATION_CDC25_DN	20/932	153/21095	1.39357e-05	0.000127186	8.0662e-05	EMP3/FHL2/TALDO1/CSRP1/PHLDA3/TRIM47/LAMC2/RHOA/ANXA11/ANXA4/ADM/CARHSP1/PRSS23/MAP1LC3B/TM2D2/MGST3/GIPC1/ATP6V0B/TRAM1/GUK1
BENPORATH_ES_1	36/932	379/21095	1.4376e-05	0.000130873	8.30004e-05	C1QBP/NOP56/EPRS/HMGA1/MGST1/KPNA2/AMD1/TUBB4B/DDX21/NPM1/GNL3/SLC6A8/PDCD2/PAK1IP1/M6PR/AZIN1/HSPD1/LSR/DNAJB6/NOLC1/HSPA4/SRSF7/CCAR1/BRIX1/SSB/NOP16/PMAIP1/PRPF40A/SRA1/MAL2/G3BP1/RUVBL1/HNRNPAB/PNN/HSPA8/SERBP1
SESTO_RESPONSE_TO_UV_C3	7/932	20/21095	1.5016e-05	0.000136355	8.6477e-05	PHLDA2/ATP6V0D1/EIF2S1/IER3/RND3/PMAIP1/CYCS
KIM_RESPONSE_TO_TSA_AND_DECITABINE_UP	18/932	129/21095	1.50761e-05	0.000136556	8.66048e-05	ISG20/SAT1/LAMB3/FADS3/SFN/CLDN7/CDCP1/HTATIP2/LAMC2/SLC6A8/TACSTD2/TRIP6/KRT23/GDF15/MAP1LC3B/KRT7/DNAJB9/TES
RIGGINS_TAMOXIFEN_RESISTANCE_DN	25/932	220/21095	1.52345e-05	0.000137645	8.72956e-05	TM4SF1/CD47/ANXA3/MYOF/CEBPD/STC2/ADAM9/PRNP/PTPN11/NAMPT/LAPTM4B/EMP1/TIMP1/CNN3/UGDH/SLBP/PMAIP1/UBE2K/LAMP2/SLTM/EIF1AX/UGCG/DNAJC15/LAP3/UBXN4
AIGNER_ZEB1_TARGETS	9/932	35/21095	1.54285e-05	0.000139049	8.81861e-05	SFN/CLDN7/PKP3/TSPAN15/TACSTD2/PMEPA1/CRB3/MAL2/SH3YL1
VERRECCHIA_RESPONSE_TO_TGFB1_C3	6/932	14/21095	1.61944e-05	0.000145588	9.23332e-05	RHOQ/RHOA/CD59/IGFBP2/ZYX/RND3
PROVENZANI_METASTASIS_UP	23/932	194/21095	1.66553e-05	0.000149359	9.47244e-05	SAT1/PPA1/TM4SF1/BAG1/VCL/EPRS/TMEM208/ATP6V0D1/ADK/FAM96B/HNRNPF/NAE1/RNF126/PSMD7/NIP7/GDF15/VPS26A/XRCC5/TARS/CNN3/WNK1/ITPA/GCSH
KEGG_LEUKOCYTE_TRANSENDOTHELIAL_MIGRATION	17/932	118/21095	1.68771e-05	0.000150972	9.57477e-05	MYL12A/MYL12B/MSN/VCL/CLDN7/RAP1B/EZR/RHOA/ACTN1/ROCK2/PTPN11/RAC1/CTNNA1/CLDN4/ITGB1/ACTN4/VASP
FLECHNER_PBL_KIDNEY_TRANSPLANT_REJECTED_VS_OK_UP	12/932	63/21095	1.71501e-05	0.000152281	9.65777e-05	TXNRD1/CD47/PSMD6/DCTN6/KPNA2/IDS/PSMD14/PLP2/ANXA4/XRCC5/MTDH/REEP5
KYNG_DNA_DAMAGE_BY_4NQO_OR_UV	12/932	63/21095	1.71501e-05	0.000152281	9.65777e-05	PPP2CB/BTG3/RAB9A/RAB7A/IFNGR1/PRMT1/ITGB1/DUSP5/ATP6V0B/SLC35B1/TWF1/RBM3
PHONG_TNF_TARGETS_UP	12/932	63/21095	1.71501e-05	0.000152281	9.65777e-05	NFKBIA/BTG3/CEBPD/LAMC2/ZFP36L2/IER3/IER5/IRF1/IFNGR2/DUSP5/CD44/PLK2
DELACROIX_RARG_BOUND_MEF	35/932	367/21095	1.72973e-05	0.000153211	9.71672e-05	TNFRSF12A/SAT1/SQSTM1/TM4SF1/DUSP14/PSMD12/HMGA1/CEBPB/RHOD/METRN/RHOQ/IFRD1/ECHDC3/CNIH4/ROCK2/GDF15/EMP1/FAM107B/PARK7/G6PD/KIF5B/RND3/CTSB/PKN1/RRP1/CCDC124/ESD/CERS2/STUB1/COQ10B/DDIT3/PTTG1IP/DST/CA12/CTSD
HINATA_NFKB_TARGETS_FIBROBLAST_UP	14/932	84/21095	1.73865e-05	0.000153624	9.74291e-05	SOD2/NFKBIA/GSTO1/HDGF/ARHGDIA/GADD45A/RAC1/IER3/RND3/RELA/IRF1/KRT7/VIM/SOD1
ZAMORA_NOS2_TARGETS_DN	15/932	96/21095	1.95957e-05	0.000172564	0.000109441	GCLM/HSPB8/CD81/MYH9/FDX1/EIF5A/MAP2K2/PEA15/YWHAQ/SLC6A8/DYNC1H1/SARS/IFNGR2/ACTN4/EIF3B
JIANG_AGING_CEREBRAL_CORTEX_DN	11/932	54/21095	1.97386e-05	0.000172564	0.000109441	MGLL/TUBB4B/ACTR3/DYNC1H1/PGK1/DAD1/SEPT7/NME1/RAB14/ARPP19/NCL
PID_RAC1_PATHWAY	11/932	54/21095	1.97386e-05	0.000172564	0.000109441	ARPC3/MAP2K3/ACTR3/WASF2/ARHGDIA/RAC1/CTNNA1/PAK2/ARPC5/ARPC2/ARPC4
SESTO_RESPONSE_TO_UV_C2	11/932	54/21095	1.97386e-05	0.000172564	0.000109441	ANXA3/PSMD14/EMP1/FNTA/KIF5B/ATP13A3/IFNGR2/TFAP2A/TIAL1/UGCG/TOP1
REACTOME_IRON_UPTAKE_AND_TRANSPORT	9/932	36/21095	1.97695e-05	0.000172564	0.000109441	HMOX1/ATP6V0D1/ATP6V1D/ATP6V1H/HMOX2/ATP6V0E1/ATP6V0B/ATP6V1F/ATP6V1G1
HORIUCHI_WTAP_TARGETS_DN	31/932	310/21095	2.06769e-05	0.000180049	0.000114188	PIM3/PAWR/C1QBP/HMGA1/FLNA/ODC1/TMEM106B/GSPT1/EEF1B2/PLP2/RPL22L1/EBPL/CCT7/SPATS2L/ENAH/WTAP/BCAP29/TAF10/SLC25A5/PGK1/LEPROTL1/LDHA/PPP1R2/STUB1/LAMP2/NAA50/TWF1/CD44/CCNC/PHB/TWISTNB
WANG_TARGETS_OF_MLL_CBP_FUSION_DN	10/932	45/21095	2.10358e-05	0.000182733	0.00011589	GLRX3/STRAP/GTPBP4/RASSF1/IRAK1/DEGS1/PSMC5/G6PD/TSC22D1/NAA10
CHIARADONNA_NEOPLASTIC_TRANSFORMATION_CDC25_UP	17/932	120/21095	2.11196e-05	0.00018302	0.000116072	MYL12B/GTF2A2/CEBPB/CEBPD/SEPHS2/SLC6A8/ENAH/CTSB/FAM3C/UBE2D2/ATP13A3/LAMP2/TAF1D/RBM3/TOP1/ERRFI1/HSP90B1
WU_CELL_MIGRATION	22/932	184/21095	2.21046e-05	0.000191096	0.000121194	S100A6/LGALS3/EMP3/TM4SF1/MSN/S100A14/SFN/CLDN7/DYNLT3/PKP3/TUBA4A/ARHGAP29/CSTB/TACSTD2/ST14/CLDN4/CYR61/KRT7/CD55/UGCG/VIM/SH3YL1
PEDERSEN_TARGETS_OF_611CTF_ISOFORM_OF_ERBB2	13/932	76/21095	2.59168e-05	0.000223336	0.000141641	ISG20/HSPB8/MGLL/PLAUR/TSPAN3/STEAP1/FSTL3/ACTN1/IDS/ADAM9/CD59/ITGB1/CD44
XU_RESPONSE_TO_TRETINOIN_AND_NSC682994_DN	6/932	15/21095	2.59814e-05	0.000223336	0.000141641	NAE1/PPM1G/MYC/PRMT1/RABGGTB/EIF3B
MARTORIATI_MDM4_TARGETS_FETAL_LIVER_UP	25/932	227/21095	2.60197e-05	0.000223336	0.000141641	GLRX3/NAA20/CD81/PFKP/UPP1/PHLDA3/STC2/RAP2B/TCP1/NAMPT/ST14/ADM/IER3/HIGD1A/PRRC2C/COMMD2/LRRFIP1/PGK1/HPRT1/LLPH/PMAIP1/UBE2K/WNK1/CCNC/CA12
FERRANDO_T_ALL_WITH_MLL_ENL_FUSION_UP	14/932	87/21095	2.62053e-05	0.000224394	0.000142313	CD47/IL32/FLNA/ID3/HLA-E/SSR4/G6PD/CREB3/PLEC/RELA/TSC22D1/MRPS12/SLC35B1/VIM
KEGG_THYROID_CANCER	8/932	29/21095	2.63951e-05	0.000225485	0.000143004	HRAS/KRAS/MAP2K2/MYC/TPM3/TFG/TPR/CCDC6
PHONG_TNF_RESPONSE_VIA_P38_PARTIAL	20/932	160/21095	2.70402e-05	0.000230449	0.000146152	SQSTM1/PPIF/PLAUR/BTG3/CEBPD/ID3/TIPARP/BAZ1A/NAMPT/ADM/IER3/TRAPPC4/PMAIP1/IFNGR2/BID/B4GALT1/DNAJB9/CD44/PLK2/HERPUD1
BRUECKNER_TARGETS_OF_MIRLET7A3_UP	16/932	111/21095	2.94523e-05	0.000250414	0.000158814	SAT1/TXNRD1/LAMB3/SEC11C/VDAC2/ATP1B3/PTS/KRAS/ANXA11/FAM107B/GLRX/DUSP5/CD55/IPO7/NFE2L2/ERRFI1
SENGUPTA_NASOPHARYNGEAL_CARCINOMA_WITH_LMP1_UP	37/932	408/21095	3.03432e-05	0.000257381	0.000163233	PHLDA2/ANXA3/EIF1AY/EPRS/GNG12/CEBPD/KRAS/SPAG9/ANKRD12/DNAJC21/LIMS1/WASL/SLC25A33/DNAJC3/GDF15/NAMPT/OLA1/IFNGR1/HSPD1/CCDC50/SMC3/PKIB/HSPA4/CAPZA2/TFG/EIF4G1/PMAIP1/TPR/SYNCRIP/VPS35/IPO7/APPL1/TOP1/CYCS/UBXN4/HSP90B1/SERBP1
PICCALUGA_ANGIOIMMUNOBLASTIC_LYMPHOMA_DN	18/932	136/21095	3.12286e-05	0.00026427	0.000167602	EIF5/AMD1/IDS/IFRD1/CREM/PNPLA8/PRNP/TIPARP/MXD1/BCL10/NAMPT/GADD45A/PTP4A2/IER5/JMJD1C/PMAIP1/CCDC59/JUND
JIANG_AGING_HYPOTHALAMUS_UP	10/932	47/21095	3.15145e-05	0.000265444	0.000168346	PPA1/C1QBP/CCT6A/PAFAH1B1/PSMD14/MAP4/M6PR/TAF10/ANP32B/SOD1
PID_IL6_7_PATHWAY	10/932	47/21095	3.15145e-05	0.000265444	0.000168346	CEBPB/CEBPD/IL6R/PTPN11/RAC1/MYC/TIMP1/JAK1/IRF1/HSP90B1
KYNG_DNA_DAMAGE_BY_4NQO	9/932	38/21095	3.16164e-05	0.000265681	0.000168497	HSPB8/PPA1/ARPC3/PDCD2/ANKRD11/ESD/RABGGTB/IFNGR2/SSR3
BRUINS_UVC_RESPONSE_EARLY_LATE	31/932	317/21095	3.18843e-05	0.000267309	0.000169529	ANXA3/DUSP14/MED10/RNF115/KCMF1/TUBB4B/ASAP1/IFRD1/EIF3A/PSMC6/C12orf29/MAP4/NIP7/ANKRD11/EXOSC7/SMC3/UBL4A/GARS/CDYL/RND3/NDFIP2/CCDC124/RAB3IP/PSMG2/SSB/EIF1AX/ZFAND1/AHNAK/CCDC6/SSSCA1/FAF2
HUANG_GATA2_TARGETS_UP	19/932	149/21095	3.22335e-05	0.000268986	0.000170592	SAT1/EMP3/ANXA2/MYL12B/SQSTM1/SH3BGRL3/CD47/GSTO1/PSMB8/ATP6V0D1/ARPC1A/GSN/HLA-E/FAM107B/GYG1/PLEC/ATP6V0E1/IFNGR2/CD44
TSAI_RESPONSE_TO_IONIZING_RADIATION	19/932	149/21095	3.22335e-05	0.000268986	0.000170592	LGALS3/ENO1/NFKBIA/CD59/DKC1/PTPN11/CCT7/ITGA2/BATF/GDF15/CFLAR/IFNGR1/MYC/RELA/PRMT1/BBC3/CCT4/DDIT3/GRN
ZHANG_BREAST_CANCER_PROGENITORS_UP	38/932	425/21095	3.24756e-05	0.00027038	0.000171477	STRAP/FH/PDZD8/SSBP1/ADK/SEPHS2/DNAJA1/NAE1/RNF6/SLC20A2/BCAP29/PARK7/XRCC5/AZIN1/EIF4H/ALG13/UGDH/VBP1/TIMM17A/CAPZA2/MTDH/UBE2D2/MRPS18C/SSB/ANKLE2/RNF7/ATAD1/UBA2/ARPP19/SYNCRIP/UBE2B/MDH1/TAF1D/YWHAB/METTL9/VDAC3/CA12/SERBP1
SHAFFER_IRF4_TARGETS_IN_PLASMA_CELL_VS_MATURE_B_LYMPHOCYTE	12/932	67/21095	3.27685e-05	0.00027219	0.000172625	TNFRSF12A/SLC3A2/KRAS/NAMPT/CFLAR/ATF4/PABPC4/DUSP5/DNAJB9/DDIT3/TRAM1/HSP90B1
QI_PLASMACYTOMA_UP	27/932	259/21095	3.36037e-05	0.000278486	0.000176618	PHLDA2/CD47/NFKBIA/PSMB8/SWAP70/ARL6IP5/ANXA11/WTAP/BATF/PAK1IP1/CASP7/ZYX/EHD1/IFNGR1/TMBIM6/CAP1/CAPN1/WDR1/PLEC/LRRFIP1/TMOD3/UBE2D2/IRF1/UBE2D1/ITGB1/ARPC4/VASP
LEE_AGING_NEOCORTEX_UP	14/932	89/21095	3.40742e-05	0.000281737	0.00017868	SAT1/S100A10/ATP1B3/HSD17B12/GADD45A/M6PR/RRAGA/PPP1R2/RAB14/PHB/DDIT3/VIM/HSP90B1/CTSD
BRUECKNER_TARGETS_OF_MIRLET7A3_DN	13/932	78/21095	3.44886e-05	0.000283862	0.000180027	ANXA3/EIF5/COTL1/ACTR3/EIF4G2/PMEPA1/OCIAD2/PRSS23/TM2D2/BZW1/PLK2/TRAM1/VIM
TARTE_PLASMA_CELL_VS_B_LYMPHOCYTE_UP	13/932	78/21095	3.44886e-05	0.000283862	0.000180027	LGALS3/PRDX4/IL6R/MANF/HSPA5/PDXK/PPIB/ARF4/SLC35B1/TRAM1/RPN2/HSP90B1/SEC61B
MULLIGHAN_MLL_SIGNATURE_1_UP	35/932	380/21095	3.58653e-05	0.000294521	0.000186787	S100A6/CLTB/ENO1/PPIF/FLNA/PSMB8/IL6R/HTATIP2/PSMD11/IRAK1/SEPHS2/ARL6IP5/FAM96B/CNIH4/ABHD2/BATF/M6PR/EFHD2/CD2BP2/MED8/SDHD/JMJD1C/DEXI/ATP6V0E1/IFNGR2/BID/CEBPG/ARPC2/B4GALT1/CALM1/PARL/ARPC4/KRT10/GRN/SPCS1
BHATI_G2M_ARREST_BY_2METHOXYESTRADIOL_UP	17/932	125/21095	3.61434e-05	0.00029613	0.000187807	GCLM/SOD2/PSMA3/OGFRL1/MIR22HG/EIF2S1/NDUFAB1/SNRPA1/TACSTD2/IER3/HSPA5/ALG13/SPCS3/FAM3C/CYR61/PLEKHB2/PNN
OSWALD_HEMATOPOIETIC_STEM_CELL_IN_COLLAGEN_GEL_DN	28/932	275/21095	3.70705e-05	0.000303037	0.000192188	CDV3/EPRS/GNAS/PLAUR/ZNF292/EIF5A/EZR/STC2/ANKRD12/SLC6A8/RGS10/RIOK3/ANKRD11/GADD45A/ALG13/BACE2/CNN3/PAK2/PRRC2C/LRRFIP1/TMOD3/UBE2D1/SPEN/TPR/MSMO1/UGCG/CACYBP/NUTF2
CHARAFE_BREAST_CANCER_LUMINAL_VS_MESENCHYMAL_DN	40/932	460/21095	3.81633e-05	0.00030983	0.000196497	EMP3/ANXA2/PFKP/UPP1/SDCBP/ANXA5/MSN/VCL/GNG12/NOL7/PAFAH1B1/SPAG9/ASAP1/ACTN1/SERPINB1/PLP2/PSMD1/GSTP1/PSMB6/PRNP/SH3GLB1/SPATS2L/PSMB2/MCFD2/PELO/GADD45A/MAP7D1/MAPRE1/TIMP1/CCDC50/PABPC4/EIF4A1/SNRPD1/IFNGR2/CD44/SLC25A37/VIM/PMP22/RTN4/TPM1
SESTO_RESPONSE_TO_UV_C7	12/932	68/21095	3.82093e-05	0.00030983	0.000196497	ATP1B3/CEBPD/ODC1/ADK/PLP2/GSN/EXOSC7/TAF10/HSPA5/PPIB/ESD/ITGB1
BERENJENO_ROCK_SIGNALING_NOT_VIA_RHOA_DN	10/932	48/21095	3.82454e-05	0.00030983	0.000196497	PAWR/MYH9/VCL/SH3GLB1/PRSS23/HSPA5/WSB2/SSB/UGCG/TPM1
FAELT_B_CLL_WITH_VH_REARRANGEMENTS_DN	10/932	48/21095	3.82454e-05	0.00030983	0.000196497	PSMD8/PFKP/YWHAQ/HSPA4/GTF3A/UBE2D2/PPP1R2/KRT10/SOD1/ATP6V1G1
AIYAR_COBRA1_TARGETS_UP	9/932	39/21095	3.95014e-05	0.000319288	0.000202495	FHL2/EPRS/TOMM20/DEGS1/ENAH/GADD45A/TIMP1/CTSB/PIP
CHIARADONNA_NEOPLASTIC_TRANSFORMATION_KRAS_CDC25_UP	11/932	58/21095	3.99561e-05	0.000321294	0.000203767	UPP1/ZNF706/EIF2S1/PLP2/RAB7A/SPTSSA/GADD45A/LAPTM4B/SERPINA1/PSMB5/TES
VERRECCHIA_EARLY_RESPONSE_TO_TGFB1	11/932	58/21095	3.99561e-05	0.000321294	0.000203767	RHOQ/RHOA/ADAM9/ARHGDIA/CD59/IGFBP2/ZYX/TIMP1/RND3/NME1/CD44
LEE_LIVER_CANCER_HEPATOBLAST	6/932	16/21095	4.00169e-05	0.000321294	0.000203767	PLAUR/EZR/TIMP1/KRT7/CD44/VIM
LABBE_TGFB1_TARGETS_UP	15/932	102/21095	4.08405e-05	0.000327177	0.000207498	SAT1/LAMB3/CAPN2/KRAS/GADD45A/CAST/BEX2/HSPA4/CYR61/MTCH2/TSC22D1/ITGB1/B4GALT1/VIM/HSPA8
PID_NFKAPPAB_CANONICAL_PATHWAY	7/932	23/21095	4.22715e-05	0.000337143	0.000213818	RAN/NFKBIA/RIPK2/BCL10/UBE2D3/TNFRSF1A/RELA
REACTOME_INSULIN_RECEPTOR_RECYCLING	7/932	23/21095	4.22715e-05	0.000337143	0.000213818	ATP6V0D1/ATP6V1D/ATP6V1H/ATP6V0E1/ATP6V0B/ATP6V1F/ATP6V1G1
VANOEVELEN_MYOGENESIS_SIN3A_TARGETS	24/932	220/21095	4.37061e-05	0.000347816	0.000220587	TXNRD1/HMOX1/SOD2/ANXA5/CCT5/HMGA1/PPP2R2A/UCHL3/RALA/SURF2/BAZ1A/OLA1/FLII/CMAS/DAP3/ENOPH1/TMCO3/GNG5/NOP16/HAX1/COQ10B/VPS35/NAP1L4/HSP90B1
SIMBULAN_UV_RESPONSE_IMMORTALIZED_DN	8/932	31/21095	4.48464e-05	0.000356104	0.000225844	DDX21/ITGA2/EMP1/MYC/JAK1/PLEC/RDX/AHNAK
GERHOLD_ADIPOGENESIS_UP	10/932	49/21095	4.61666e-05	0.000365781	0.000231981	GCLM/SQSTM1/PPA1/CEBPB/GADD45A/ACADVL/PDHA1/LDHA/DDIT3/PMP22
LU_AGING_BRAIN_DN	19/932	153/21095	4.66725e-05	0.000368979	0.000234009	UBE2M/CLTB/RAN/HCCS/TUBA4A/ATP6V1H/AZIN1/DNM1L/TIMM17A/SARS/PLEKHB2/UBE2D1/PITPNB/YWHAZ/MRPS12/CALM1/NUTF2/RAD23A/HSPA8
WINTER_HYPOXIA_UP	14/932	92/21095	4.97525e-05	0.000392467	0.000248906	S100A10/RAN/PSMD2/TUBB4B/EIF2S1/SLC6A8/CNIH4/PSMB7/PGK1/LDHA/NME1/PSMA7/PGAM1/CA12
REACTOME_TRANSLATION	24/932	222/21095	5.05659e-05	0.000398013	0.000252423	RPS4Y1/SEC11C/EIF5/EIF3I/EIF3A/EIF2S1/EEF1B2/EIF3D/SSR4/EIF4H/ETF1/SPCS3/EIF4A1/EIF4G1/EIF1AX/SRP72/TRAM1/RPN2/EIF3G/EIF3B/PABPC1/SSR3/SPCS1/SEC61B
PEDERSEN_METASTASIS_BY_ERBB2_ISOFORM_7	36/932	403/21095	5.29266e-05	0.000415687	0.000263632	ISG20/ANXA2/HSPB8/S100A16/SH3BGRL3/CLTB/MYOF/SDCBP2/MGLL/PLAUR/TSPAN3/STEAP1/EZR/FSTL3/HLA-B/STC2/ACTN1/IDS/ADAM9/CD59/PMEPA1/BATF/ANKRD11/EHD1/CFLAR/RIT1/HLA-A/IER5/PMAIP1/ITGB1/CD55/RBM3/AKAP13/CD44/APPL1/CA12
HOLLMANN_APOPTOSIS_VIA_CD40_DN	27/932	267/21095	5.70618e-05	0.000447191	0.000283612	ANXA2/ANXA5/GSTO1/IFT57/PSMB8/HLA-C/HLA-B/CHMP2B/SERPINB1/TRIP6/CASP7/HLA-E/CTNNA1/TARS/SEPT11/UGDH/GNPDA1/GOSR1/TFG/USP7/BAG3/BZW2/TRAM1/VIM/TES/RPL36AL/PDLIM1
GOLUB_ALL_VS_AML_DN	7/932	24/21095	5.74098e-05	0.000447971	0.000284106	LGALS3/SQSTM1/PPIF/NFKBIA/ZYX/LEPROT/CTSD
HOFMANN_MYELODYSPLASTIC_SYNDROM_RISK_UP	7/932	24/21095	5.74098e-05	0.000447971	0.000284106	DUSP14/HRAS/PSMD11/GDF15/IER3/STIP1/JUND
LOPEZ_MBD_TARGETS_IMPRINTED_AND_X_LINKED	6/932	17/21095	5.95353e-05	0.000462567	0.000293363	HDGF/IRAK1/UBE2A/SDHD/PDHA1/EIF1AX
MCBRYAN_PUBERTAL_TGFB1_TARGETS_UP	20/932	169/21095	5.9537e-05	0.000462567	0.000293363	S100A6/SAT1/CLIC1/FABP3/COTL1/TUBA4A/GSN/EHD1/ST14/IER3/CAP1/CNN3/IER5/ACADVL/CYR61/UBE2D1/TSC22D1/CYC1/COPS2/RAD23A
LI_LUNG_CANCER	9/932	41/21095	6.03228e-05	0.000467664	0.000296596	EIF5A/RHOA/GSTP1/PSMB6/MAP4/RAC1/PGK1/RABGGTB/YWHAZ
YAGI_AML_WITH_INV_16_TRANSLOCATION	37/932	422/21095	6.20384e-05	0.000479932	0.000304376	PFKP/S100A10/FADS3/PPP2R2A/IFRD2/EZR/ID3/PKP3/RHOA/ACTN1/IDS/KRR1/PRNP/C12orf29/PPM1G/PSMD7/HOMER2/EMP1/TIMP1/ETF1/DYNC1H1/MDH2/ATP6V0E1/PMAIP1/RABGGTB/TSC22D1/PRPF40A/SPEN/TIAL1/RBM3/AKAP13/VIM/COPB2/PMP22/HNRNPAB/PNN/PABPC1
THEILGAARD_NEUTROPHIL_AT_SKIN_WOUND_DN	24/932	225/21095	6.2673e-05	0.000483803	0.000306832	TKT/GNAS/ARPC3/SLC25A3/HTATIP2/TUBA4A/ACTN1/IDS/EIF4G2/ANXA11/COPS5/ZFP36L2/GTF2B/XRCC5/FLII/JAK1/LRRFIP1/TUBA1B/TIAL1/PPFIA1/ACTN4/CALM1/VIM/PNN
GAVIN_FOXP3_TARGETS_CLUSTER_T4	14/932	94/21095	6.34173e-05	0.000487461	0.000309151	PSMD8/ODC1/YWHAQ/ARF1/RNH1/FAM107B/MYC/ZNF622/PLEKHB2/ITGB1/PSMB3/CD44/ITGAE/AHNAK
TURASHVILI_BREAST_LOBULAR_CARCINOMA_VS_LOBULAR_NORMAL_UP	14/932	94/21095	6.34173e-05	0.000487461	0.000309151	LAMB3/ANXA3/PAWR/MGST1/STC2/CLIC6/ITGA2/SERPINA1/KRT15/ESD/LAMP2/VPS35/DST/PIP
RODWELL_AGING_KIDNEY_UP	41/932	487/21095	6.35969e-05	0.000487802	0.000309367	EMP3/PPP1R14B/ANXA2/TKT/CD47/MYOF/CLIC1/TRIM47/IL32/PSMB8/C15orf48/HTATIP2/CXCL16/HLA-C/HLA-B/ASAP1/IRAK1/ACTN1/MVP/RBCK1/RGS10/SNHG12/MAP4/DEGS1/TYMP/HLA-E/SSR4/PELO/PSME2/POLR1D/TIMP1/CARHSP1/LEPROT/TPM3/WFDC2/HLA-A/AATF/WDR46/GRN/VIM/TPM1
MORI_PLASMA_CELL_UP	10/932	51/21095	6.62643e-05	0.000507183	0.000321659	SEC11C/HTATIP2/MANF/M6PR/CTSB/SPCS3/CCDC47/DNAJB9/UBXN4/SPCS1
SANA_TNF_SIGNALING_UP	13/932	83/21095	6.74968e-05	0.000515521	0.000326947	SAT1/SOD2/LAMB3/NFKBIA/IL32/HLA-C/HLA-B/SPAG9/RIPK2/DNAJA1/TNIP1/HLA-A/ATP13A3
BURTON_ADIPOGENESIS_1	8/932	33/21095	7.29708e-05	0.000554978	0.000351971	CEBPB/CEBPD/ID3/MYC/IER3/TSC22D1/BAG3/ERRFI1
GROSS_HYPOXIA_VIA_ELK3_ONLY_UP	8/932	33/21095	7.29708e-05	0.000554978	0.000351971	EPRS/CEBPB/SPAG9/GADD45A/ADM/RND3/ATF4/HERPUD1
WAKABAYASHI_ADIPOGENESIS_PPARG_RXRA_BOUND_WITH_H4K20ME1_MARK	18/932	145/21095	7.36009e-05	0.000558592	0.000354263	PIM3/FDX1/ATP1B3/HSD17B12/GHITM/FAM102A/PRNP/JAGN1/IFNGR1/ESRRA/CHCHD3/FAM49B/LSM12/MTCH2/MSMO1/PARL/GCSH/REEP5
REACTOME_TRNA_AMINOACYLATION	9/932	42/21095	7.379e-05	0.000558851	0.000354427	PPA1/EPRS/AIMP2/TARS/GARS/EEF1E1/SARS/CARS2/IARS
SCHUETZ_BREAST_CANCER_DUCTAL_INVASIVE_DN	13/932	84/21095	7.66719e-05	0.000578522	0.000366902	TM4SF1/CEBPD/DNAJC12/STC2/ARHGAP29/GDF15/SERPINA1/KIAA0040/IER5/TBX3/ABHD11/PLK2/DST
REACTOME_TRANSFERRIN_ENDOCYTOSIS_AND_RECYCLING	7/932	25/21095	7.67083e-05	0.000578522	0.000366902	ATP6V0D1/ATP6V1D/ATP6V1H/ATP6V0E1/ATP6V0B/ATP6V1F/ATP6V1G1
MATSUDA_NATURAL_KILLER_DIFFERENTIATION	40/932	475/21095	7.73776e-05	0.000582352	0.000369331	SAT1/TKT/CSRP1/PSMC4/PLAUR/FLNA/PSMD13/EIF5A/ID3/SERPINB1/EBNA1BP2/VCP/COPS5/PMEPA1/CCT7/HOMER2/IFNGR1/BUD31/BCAS2/POLR1D/PRSS23/TARS/FNBP4/PRMT1/SARS/CISD1/PPP4C/FKBP4/ITGB1/MTCH1/SYNCRIP/MRPL19/TWF1/CD44/RUVBL1/AHNAK/DST/HNRNPAB/NCL/CTSD
PID_CASPASE_PATHWAY	10/932	52/21095	7.88266e-05	0.00059202	0.000375463	SLK/LMNA/GSN/CASP7/TNFRSF1A/BID/TFAP2A/TOP1/CYCS/VIM
REACTOME_INTERFERON_SIGNALING	19/932	159/21095	7.9138e-05	0.000593124	0.000376163	ISG20/PSMB8/KPNA2/HLA-C/HLA-B/EIF4A3/EIF4G2/KPNA4/IFNGR1/EIF4E2/JAK1/HLA-A/EIF4A1/EIF4G1/IRF1/IFNGR2/TPR/CD44/UBE2N
NING_CHRONIC_OBSTRUCTIVE_PULMONARY_DISEASE_DN	16/932	121/21095	8.5594e-05	0.000640179	0.000406006	LGALS3/HMOX1/SBDS/CD47/TXNL1/SNRPB/CSTB/MANF/TMBIM6/CNN3/MAP1LC3B/GLRX/B3GAT3/EIF1B/HSPA8/ZNF593
BIOCARTA_UCALPAIN_PATHWAY	6/932	18/21095	8.59717e-05	0.000640347	0.000406112	EZR/RHOA/ACTN1/RAC1/CAPN1/ITGB1
TOMIDA_METASTASIS_DN	6/932	18/21095	8.59717e-05	0.000640347	0.000406112	LGALS3/SAT1/TRIP6/GARS/GLRX/SARS
ACEVEDO_NORMAL_TISSUE_ADJACENT_TO_LIVER_TUMOR_UP	20/932	174/21095	8.9762e-05	0.0006672	0.000423143	SBDS/HLA-B/ACTR3/EIF3A/GTF3C6/RNH1/M6PR/HNRNPH3/WSB2/SEPT11/ALG5/ARPC5/CCAR1/CISD1/LAP3/PTGES3/RPN2/BLVRB/SH3YL1/PNN
WANG_CISPLATIN_RESPONSE_AND_XPC_UP	22/932	202/21095	9.18209e-05	0.0006811	0.000431958	TM4SF1/PSMA3/ANXA3/ILF2/IL32/ADK/MANF/SEMA3B/TOMM40/PSMC5/IGFBP2/ANKRD11/KIF21A/MYC/SERPINA1/HSPA5/PDXK/CLDN4/DYNC1H1/CEACAM6/PDHA1/HSP90B1
SMIRNOV_RESPONSE_TO_IR_2HR_UP	10/932	53/21095	9.33525e-05	0.000691038	0.000438261	PHLDA3/PSMD11/ZFP36L2/GDF15/GADD45A/IER3/IER5/BBC3/PMAIP1/PLK2
REACTOME_MRNA_PROCESSING	19/932	161/21095	9.37234e-05	0.000692363	0.000439101	YBX1/SNRPB/SNRPA1/HNRNPF/MAGOH/HNRNPR/GTF2F2/SF3B4/CD2BP2/DNAJC8/SRSF7/CCAR1/SLBP/SNRPD1/TPR/POLR2H/SRSF9/RBM8A/SRSF2
GROSS_HYPOXIA_VIA_HIF1A_DN	15/932	110/21095	9.91587e-05	0.000731017	0.000463616	PIM3/ENO1/DUSP14/MYH9/PSMC4/NFKBIA/EDN1/ARL6IP5/TOMM40/ADM/HIGD1A/CAPN1/CYR61/EIF1B/ERRFI1
HAHTOLA_SEZARY_SYNDROM_UP	14/932	98/21095	0.000100831	0.000739949	0.000469281	EIF1AY/PRDX4/GSPT1/IDS/SH3GLB1/BAZ1A/PSMB2/PDXK/CD55/PSMB3/ETHE1/SLC25A37/TOP1/UBXN4
TOMIDA_METASTASIS_UP	7/932	26/21095	0.000100986	0.000739949	0.000469281	GNAS/PSMD2/TUBA4A/MRPS22/IER3/DAD1/TFAP2A
XU_HGF_SIGNALING_NOT_VIA_AKT1_6HR	7/932	26/21095	0.000100986	0.000739949	0.000469281	SAT1/PHLDA2/UPP1/PLAUR/EHD1/LSR/CD44
KOKKINAKIS_METHIONINE_DEPRIVATION_96HR_DN	12/932	75/21095	0.00010324	0.000754927	0.00047878	TNFRSF12A/UPP1/NFKBIA/IFRD2/IRAK1/IFRD1/MYC/NME1/CEBPG/CALM1/DDIT3/TOP1
SASAKI_ADULT_T_CELL_LEUKEMIA	20/932	176/21095	0.000105232	0.00076794	0.000487033	ISG20/ANXA2/FHL2/CD47/PAWR/PRDX4/ATP1B1/ARL6IP5/BATF/PSMB2/EMP1/PPIB/VBP1/SRPK1/PDCD10/NME1/TFAP2A/MRPS12/POLR2H/DST
MARTIN_INTERACT_WITH_HDAC	9/932	44/21095	0.000108382	0.000789329	0.000500598	PPA1/NFKBIA/KPNA2/ACTN1/YWHAQ/ATF4/DNAJB6/UBE2I/ACTN4
BOUDOUKHA_BOUND_BY_IGF2BP2	15/932	111/21095	0.00011005	0.000799862	0.000507278	S100A6/CD81/PHLDA3/GNG12/PEA15/MAGOH/TRIP6/VPS26A/MAP1LC3B/VBP1/UBE2D2/VPS29/CISD1/RPL36AL/SEC61B
LI_WILMS_TUMOR_VS_FETAL_KIDNEY_1_DN	19/932	163/21095	0.000110634	0.000802486	0.000508942	TXNRD1/PFKP/STRAP/ILF2/PPP2R2A/CCT3/KPNA2/SNRPA1/DKC1/BAZ1A/XRCC5/GARS/NOLC1/SRPK1/ANKLE2/PRPF40A/YWHAZ/NME1/IARS
ZHANG_TLX_TARGETS_60HR_UP	28/932	293/21095	0.000112551	0.000814749	0.00051672	SAT1/LAMB3/PFKP/S100A10/TM4SF1/PHLDA3/TRIM47/GHITM/ACTN1/CSTB/CREM/PTGR1/FBXO32/GSN/CFLAR/PRSS23/MAP1LC3B/DPP7/MAP1LC3A/TMCO3/ELF1/TSC22D1/MGST3/DDIT3/GRN/WDR45/JUND/CTSD
HU_GENOTOXIC_DAMAGE_24HR	8/932	35/21095	0.000114369	0.00082625	0.000524013	DNAJA1/ATF4/TMOD3/BAG3/IARS/EIF1B/HERPUD1/JUND
YAGI_AML_FAB_MARKERS	21/932	191/21095	0.000114867	0.000828192	0.000525245	TXNRD1/CAPN2/S100A10/ANXA5/VCL/ILF2/AMD1/PSMG1/NAE1/TYMP/LAPTM4B/IFNGR1/CAST/PDCD10/TUSC3/ANKLE2/GIPC1/CTR9/AHNAK/PNN/TPM1
WAMUNYOKOLI_OVARIAN_CANCER_GRADES_1_2_UP	17/932	137/21095	0.000116168	0.0008359	0.000530133	PHLDA2/BAG1/S100A14/SFN/ATP1B1/PDZD8/RALA/RASEF/CHMP4C/ABHD2/OCIAD2/BRI3BP/HIGD1A/ARPC5L/MAL2/CEBPG/BZW2
AMIT_SERUM_RESPONSE_120_MCF10A	11/932	65/21095	0.000118499	0.000850815	0.000539593	PLAUR/EZR/ID3/EDN1/RAP2B/GADD45A/STX12/RND3/CD55/KRT10/SERBP1
MITSIADES_RESPONSE_TO_APLIDIN_DN	25/932	249/21095	0.000118713	0.000850815	0.000539593	SLK/EPRS/PSMD2/HDGF/EIF3A/AGPAT5/TOMM20/PTPN11/HNRNPR/MYC/CTNNA1/SMC3/WSB2/PDXK/PLEC/ATP13A3/EIF4G1/USP7/GMPS/SPEN/TPR/MRPL19/PGAM1/HNRNPAB/SERBP1
MAHADEVAN_RESPONSE_TO_MP470_DN	6/932	19/21095	0.000120968	0.000865255	0.000548751	SOD2/GDF15/MYC/CYR61/DUSP5/DDIT3
MCDOWELL_ACUTE_LUNG_INJURY_UP	9/932	45/21095	0.000130219	0.000929582	0.000589547	TXNRD1/SFN/NFKBIA/CSTB/MYC/CYR61/EIF1AX/RBM3/TPM1
HAHTOLA_MYCOSIS_FUNGOIDES_SKIN_DN	7/932	27/21095	0.000131162	0.000934463	0.000592643	C1QBP/ANXA4/SMC3/WSB2/B4GALT1/EIF1AX/GRN
LIN_APC_TARGETS	12/932	77/21095	0.000133947	0.000952426	0.000604035	EIF5A/HDGF/LMNA/PKP3/ARHGDIA/CAPN1/KRT7/GIPC1/ACTN4/RPL39L/BCAP31/PDAP1
REACTOME_AXON_GUIDANCE	25/932	251/21095	0.000134751	0.000956109	0.000606371	MYL12B/SDCBP/MSN/MYH9/HRAS/KRAS/EZR/MAP2K2/CLTA/RHOA/PRNP/ROCK2/WASL/ITGA2/ENAH/RAC1/CAP1/PAK2/NTN4/ITGB1/STIP1/SRGAP1/YWHAB/RDX/VASP
TSENG_IRS1_TARGETS_UP	15/932	113/21095	0.000134996	0.000956109	0.000606371	SLC3A2/NOP56/ACTR3/COPS5/RNF6/HSPA9/PRSS23/XRCC6/HSPA4/IARS/ACTN4/RPL39L/PHB/DDIT3/TES
GERY_CEBP_TARGETS	16/932	126/21095	0.000139075	0.000983069	0.000623469	SAT1/HMOX1/FHL2/CD47/PLAUR/HTATIP2/ID3/PEA15/IFRD1/PRNP/RNH1/GLRX/ABHD5/BAG3/DNAJB9/DDIT3
KEGG_VIBRIO_CHOLERAE_INFECTION	10/932	56/21095	0.000151227	0.00106687	0.000676618	GNAS/ATP6V0D1/ATP6V1D/ARF1/ATP6V1H/ATP6V0E1/ATP6V0B/ATP6V1F/ATP6V1G1/SEC61B
IWANAGA_CARCINOGENESIS_BY_KRAS_PTEN_UP	20/932	181/21095	0.000154667	0.00108689	0.000689313	HMOX1/LAMB3/C16orf45/ODC1/TUBA4A/RAB7A/GOLM1/BCAP29/ARL8A/HIGD1A/RSL1D1/CTSB/PKIB/PGK1/UBA2/LAMP2/WNK1/BZW1/APPL1/TOP1
LASTOWSKA_NEUROBLASTOMA_COPY_NUMBER_UP	20/932	181/21095	0.000154667	0.00108689	0.000689313	PAFAH1B1/LRRC59/KPNA2/RAB10/MAP2K3/EIF4A3/MRPS23/PSMC5/UTP18/DUS1L/FLII/PHF23/ACADVL/GOSR1/PTRH2/NME1/CCDC47/PHB/PMP22/SRSF2
NAKAMURA_CANCER_MICROENVIRONMENT_DN	9/932	46/21095	0.000155612	0.00108929	0.000690833	TXNRD1/COTL1/RIPK2/PSMG1/HOMER2/TCP1/TARS/IARS/SYNCRIP
NUTT_GBM_VS_AO_GLIOMA_UP	9/932	46/21095	0.000155612	0.00108929	0.000690833	MSN/FADS3/CLIC1/FLNA/DYNLT3/SH3GLB1/CAP1/LDHA/VIM
GAJATE_RESPONSE_TO_TRABECTEDIN_UP	11/932	67/21095	0.000156991	0.00109681	0.000695602	TM4SF1/CLDN7/HLA-C/GSN/GADD45A/ANXA4/GARS/DUSP5/MSMO1/UGCG/CD44
RUTELLA_RESPONSE_TO_CSF2RB_AND_IL4_DN	29/932	315/21095	0.000163953	0.00114323	0.000725043	LGALS3/SOD2/ANXA5/PPIF/MYOF/ZNF706/FDX1/TSPAN3/CEBPD/RHOQ/TUBA4A/DNTTIP2/HLA-E/NAMPT/EMP1/LEPROT/PDXK/CTSB/GTF3A/ACADVL/ATP13A3/TSC22D1/FKBP4/CD55/SLC35B1/GRPEL1/METTL9/HERPUD1/CTSD
LINDGREN_BLADDER_CANCER_CLUSTER_2A_DN	17/932	141/21095	0.000165695	0.00115315	0.000731334	SDCBP/ANXA5/GSN/ISCU/PSMB7/UBQLN1/RAB21/CCDC50/CNN3/ERP44/BEX2/RAB14/IARS/UGCG/DNAJB9/TES/PMP22
DAZARD_UV_RESPONSE_CLUSTER_G28	6/932	20/21095	0.000166375	0.00115565	0.000732923	ANXA2/PHLDA2/TACSTD2/GADD45A/IER3/PMAIP1
CHUANG_OXIDATIVE_STRESS_RESPONSE_UP	7/932	28/21095	0.000168256	0.00115977	0.000735536	HMOX1/PSMD12/PPP2CB/EDN1/GDF15/PSMD3/DDIT3
HWANG_PROSTATE_CANCER_MARKERS	7/932	28/21095	0.000168256	0.00115977	0.000735536	LGALS3/RAN/FLNA/EZR/PARK7/PGK1/PHB
LUI_THYROID_CANCER_CLUSTER_3	7/932	28/21095	0.000168256	0.00115977	0.000735536	PSMD8/CLDN7/TMBIM6/SARS/EIF3G/RTN4/HSPA8
MOREIRA_RESPONSE_TO_TSA_UP	7/932	28/21095	0.000168256	0.00115977	0.000735536	EIF6/YWHAH/PSMB4/SSR4/MYC/EIF4A1/FKBP4
GARGALOVIC_RESPONSE_TO_OXIDIZED_PHOSPHOLIPIDS_TURQUOISE_UP	12/932	79/21095	0.000172162	0.00118443	0.000751175	GCLM/SQSTM1/PIM3/ANKRD12/PTGR1/PRNP/TIPARP/GDF15/EMP1/CFLAR/RIT1/MYC
GROSS_HYPOXIA_VIA_ELK3_AND_HIF1A_DN	14/932	103/21095	0.000173418	0.00118669	0.000752606	MGAT4B/MYH9/ATP1B3/KPNA2/AMD1/SEPHS2/PLEC/SRSF7/IFNGR2/ELOVL1/G3BP1/CACYBP/PMP22/SRSF2
HU_ANGIOGENESIS_DN	8/932	37/21095	0.000173477	0.00118669	0.000752606	GTF2A2/ANXA7/PSMB1/PTP4A2/GMPS/MDH1/SOD1/ATP6V1G1
MURAKAMI_UV_RESPONSE_6HR_UP	8/932	37/21095	0.000173477	0.00118669	0.000752606	ARHGDIA/TRIP6/GADD45A/RAC1/TIMP1/RND3/SEPT7/NME1
LEE_EARLY_T_LYMPHOCYTE_DN	10/932	57/21095	0.00017623	0.00120324	0.000763101	EMP3/IL6R/COTL1/HLA-C/HLA-B/TUBA4A/ACTN1/HLA-E/HLA-A/CD44
FONTAINE_FOLLICULAR_THYROID_ADENOMA_DN	11/932	68/21095	0.000179914	0.00122375	0.000776112	S100A6/S100A10/CD47/C1QBP/EPRS/CLDN7/KPNA2/GLRX2/MYC/TMEM14B/MDH1
KEGG_EPITHELIAL_CELL_SIGNALING_IN_HELICOBACTER_PYLORI_INFECTION	11/932	68/21095	0.000179914	0.00122375	0.000776112	NFKBIA/ATP6V0D1/ATP6V1D/PTPN11/RAC1/ATP6V1H/RELA/ATP6V0E1/ATP6V0B/ATP6V1F/ATP6V1G1
MATTIOLI_MGUS_VS_PCL	15/932	116/21095	0.000181593	0.00123285	0.000781883	ENO1/PSMA3/RAN/PSMC4/CCT3/ACTR3/HNRNPF/SSR4/LAPTM4B/TUBA1B/G3BP1/CCT4/ITPA/RUVBL1/JUND
MCBRYAN_PUBERTAL_BREAST_4_5WK_UP	26/932	271/21095	0.000182991	0.00124	0.000786418	TNFRSF12A/SAT1/PAWR/CLDN7/TMEM40/CDCP1/EZR/COTL1/IRAK1/TUBA4A/STC2/TACSTD2/FBXO32/IGFBP2/ENAH/ST14/TIMP1/CAP1/CLDN4/RND3/CNN3/WDR43/WFDC2/KRT7/PLK2/ERRFI1
IRITANI_MAD1_TARGETS_DN	9/932	47/21095	0.000185004	0.00125129	0.000793579	PPA1/C1QBP/DTD1/NPM1/SRM/HSPA9/WDR74/EIF1AX/DCTPP1
NOUZOVA_TRETINOIN_AND_H4_ACETYLATION	17/932	143/21095	0.000196744	0.0013282	0.000842356	NAA20/PSMA3/MYOF/PSMC4/TXNL1/CHMP2B/CDC123/KRR1/COPS5/PNPT1/CAP1/PRRC2C/PDCD10/GOSR1/ARPC4/DPH3/MCTS1
BURTON_ADIPOGENESIS_9	13/932	92/21095	0.000197643	0.0013293	0.000843048	CSRP1/CEBPD/ID3/ASAP1/ANXA11/ROCK2/CNN3/DPP7/CYR61/SNX6/GRN/PLK2/TPM1
DE_YY1_TARGETS_DN	13/932	92/21095	0.000197643	0.0013293	0.000843048	IFT57/PAFAH1B1/GSPT1/DNTTIP2/WDR1/CAPZA2/TUSC3/PDHA1/IPO7/SRSF9/DST/PNN/HSP90B1
BIOCARTA_HIVNEF_PATHWAY	10/932	58/21095	0.00020462	0.00136857	0.000867954	NFKBIA/LMNA/GSN/CASP7/CFLAR/TNFRSF1A/PAK2/RELA/BID/CYCS
JI_RESPONSE_TO_FSH_DN	10/932	58/21095	0.00020462	0.00136857	0.000867954	EMP1/TMBIM6/KIF5B/PAK2/JAK1/PLEC/PITPNB/YWHAZ/TOP1/SERBP1
NAGASHIMA_EGF_SIGNALING_UP	10/932	58/21095	0.00020462	0.00136857	0.000867954	TNFRSF12A/ID3/EDN1/MIR22HG/TIPARP/BCL10/MYC/IER3/CYR61/DUSP5
AMIT_EGF_RESPONSE_120_HELA	11/932	69/21095	0.000205611	0.00137265	0.000870542	SAT1/PLAUR/MAP2K3/ZFP36L2/BCL10/GDF15/GADD45A/IER5/ARPC4/UBXN4/JUND
BIOCARTA_INTEGRIN_PATHWAY	8/932	38/21095	0.000211307	0.00140546	0.000891354	VCL/HRAS/MAP2K2/RHOA/ACTN1/ZYX/CAPN1/ITGB1
GEISS_RESPONSE_TO_DSRNA_UP	8/932	38/21095	0.000211307	0.00140546	0.000891354	SAT1/PSMA3/NFKBIA/PLAUR/CFLAR/UBQLN1/IRF1/CD44
LANG_MYB_FAMILY_TARGETS	7/932	29/21095	0.000213393	0.00141412	0.000896845	MSN/SLC25A3/CLTA/ACTN1/CCT2/FAM107B/HSPA8
REACTOME_PERK_REGULATED_GENE_EXPRESSION	7/932	29/21095	0.000213393	0.00141412	0.000896845	EIF2S1/EXOSC7/HSPA5/ATF4/EXOSC8/DDIT3/HERPUD1
PID_CERAMIDE_PATHWAY	9/932	48/21095	0.000218871	0.00144542	0.000916693	PAWR/NFKBIA/MAP2K2/TNFRSF1A/MYC/RELA/BID/CYCS/CTSD
HUANG_DASATINIB_RESISTANCE_UP	12/932	81/21095	0.000219318	0.00144542	0.000916693	LAMB3/UPP1/MSN/GNG12/PSMB8/COTL1/ARHGAP29/PRNP/ZYX/MAP7D1/CCDC50/CAST
LEIN_MEDULLA_MARKERS	12/932	81/21095	0.000219318	0.00144542	0.000916693	ANXA2/GLRX3/ANXA5/CCT8/PHLDA3/MAFG/HMGA1/CD59/FNTA/MYC/CAPN1/PMP22
PID_AP1_PATHWAY	11/932	70/21095	0.000234348	0.00154165	0.000977727	BAG1/MAFG/EDN1/COPS5/TRIP6/MYC/TIMP1/HLA-A/CYR61/ELF1/JUND
PID_FAK_PATHWAY	10/932	59/21095	0.000236753	0.00155463	0.000985958	CAPN2/VCL/RAP1B/ASAP1/RHOA/ACTN1/ROCK2/WASL/RAC1/ITGB1
REACTOME_P75NTR_SIGNALS_VIA_NFKB	5/932	14/21095	0.00023876	0.00156212	0.000990708	SQSTM1/NFKBIA/IRAK1/RIPK2/RELA
VISALA_RESPONSE_TO_HEAT_SHOCK_AND_AGING_DN	5/932	14/21095	0.00023876	0.00156212	0.000990708	STIP1/CCT4/PTGES3/HSPA8/SOD1
BILD_CTNNB1_ONCOGENIC_SIGNATURE	12/932	82/21095	0.000246752	0.00161149	0.00102202	EPRS/GNG12/ARHGAP29/ANKRD12/PLEKHA1/SMC3/DYNC1H1/ELF1/DUSP5/TAF1D/TOP1/SCAF11
PID_ECADHERIN_NASCENT_AJ_PATHWAY	8/932	39/21095	0.000255643	0.00166654	0.00105693	RAP1B/RHOA/WASF2/ENAH/RAC1/CTNNA1/NME1/ITGAE
REACTOME_CELL_CELL_COMMUNICATION	15/932	120/21095	0.000264969	0.00172421	0.00109351	LAMB3/CD47/CLDN7/LAMC2/ACTN1/LIMS1/WASL/RAC1/CRB3/CTNNA1/CLDN4/PLEC/ITGB1/ACTN4/VASP
NATSUME_RESPONSE_TO_INTERFERON_BETA_UP	11/932	71/21095	0.000266406	0.00173044	0.00109746	HLA-C/HLA-B/DNAJA1/CREM/CASP7/HSPA9/HSPA4/IRF1/DDIT3/DST/HSP90B1
WANG_LMO4_TARGETS_UP	32/932	372/21095	0.00026761	0.00173329	0.00109926	CD47/CDV3/TMEM106B/RAB10/COTL1/ATP1B1/RHOQ/CDC123/KRR1/AGPAT5/TIPARP/SNHG12/ZFP36L2/IGFBP2/ENAH/HNRNPR/CFLAR/CAPN1/LRRFIP1/MTDH/TUBA1B/TUSC3/ATP13A3/ITPRIPL2/OCIAD1/TSC22D1/AURKAIP1/GRN/ZNF326/BCAP31/HSP90B1/SERBP1
KIM_LRRC3B_TARGETS	7/932	30/21095	0.000267806	0.00173329	0.00109926	HLA-C/HLA-B/CD59/HLA-E/PSME2/SERPINA1/HLA-A
DACOSTA_UV_RESPONSE_VIA_ERCC3_UP	28/932	309/21095	0.000273996	0.00177017	0.00112265	SAT1/SQSTM1/PSMD8/CLTB/PHLDA2/PPIF/BAG1/FLNA/CEBPD/EIF3I/TUBA4A/SAP18/GSTP1/SLC6A8/CREM/PTPN11/PSMC3/HLA-E/TMBIM6/RSL1D1/HLA-A/RELA/IRF1/PMAIP1/MRPS12/ARPC4/PDAP1/ATP6V1F
CHUNG_BLISTER_CYTOTOXICITY_UP	16/932	134/21095	0.000285285	0.00183981	0.00116682	CD81/PSMD2/PSMC1/PSMD13/TUBB4B/CLTA/IRAK1/RALA/PSMD14/SNX9/PSMB2/CTSB/CHCHD3/CNDP2/SOD1/COX5A
LE_EGR2_TARGETS_DN	14/932	108/21095	0.000287262	0.00184925	0.00117281	TKT/PIM3/CLTB/TMEM40/PEA15/SEMA3B/TIPARP/IDI1/CERS2/MGST3/CD55/MSMO1/PMP22/ERRFI1
FARMER_BREAST_CANCER_APOCRINE_VS_LUMINAL	29/932	326/21095	0.000293018	0.00188294	0.00119417	PPIF/BAG1/DUSP14/YBX1/S100A14/TSPAN3/UCHL3/SWAP70/OPTN/TUBA4A/CSTB/ADAM9/SEPHS2/ABHD2/NAMPT/ADM/G6PD/PGK1/HPRT1/GMPS/PMAIP1/ANKLE2/KRT7/TBX3/MSMO1/CCDC6/REEP5/PDLIM1/PIP
MARTORIATI_MDM4_TARGETS_NEUROEPITHELIUM_UP	19/932	176/21095	0.000301931	0.00192437	0.00122045	CD81/PFKP/S100A10/PHLDA3/ACTN1/AGPAT5/RNF126/PFDN2/MYC/ADM/HIGD1A/TIMM17A/LRRFIP1/PGK1/PMAIP1/LDHA/DUSP5/TBX3/PLK2
CHIBA_RESPONSE_TO_TSA	9/932	50/21095	0.000302134	0.00192437	0.00122045	TXNRD1/SQSTM1/OPTN/ID3/RHOA/CYR61/JMJD1C/GRN/ZDHHC9
KEGG_GLUTATHIONE_METABOLISM	9/932	50/21095	0.000302134	0.00192437	0.00122045	GCLM/GSTO1/MGST1/ODC1/GSTP1/SRM/G6PD/MGST3/LAP3
KENNY_CTNNB1_TARGETS_UP	9/932	50/21095	0.000302134	0.00192437	0.00122045	TM4SF1/UPP1/EBNA1BP2/SEPHS2/PKN1/SRSF7/CYR61/ARCN1/KRT7
SASAI_RESISTANCE_TO_NEOPLASTIC_TRANSFROMATION	9/932	50/21095	0.000302134	0.00192437	0.00122045	CSRP1/CEBPD/ID3/ATP1B1/EDN1/RGS10/IFNGR1/TNFRSF1A/IRF1
BOYAULT_LIVER_CANCER_SUBCLASS_G1_DN	8/932	40/21095	0.000307308	0.00195043	0.00123698	GCLM/ABHD2/GADD45A/CTSB/GLRX/HMOX2/LAP3/ZNF593
TOMLINS_PROSTATE_CANCER_DN	8/932	40/21095	0.000307308	0.00195043	0.00123698	LGALS3/MYOF/VCL/BTG3/GSN/CALM1/DST/PMP22
REACTOME_ACTIVATION_OF_THE_MRNA_UPON_BINDING_OF_THE_CAP_BINDING_COMPLEX_AND_EIFS_AND_SUBSEQUENT_BINDING_TO_43S	12/932	84/21095	0.000310445	0.00196469	0.00124602	RPS4Y1/EIF3I/EIF3A/EIF2S1/EIF3D/EIF4H/EIF4A1/EIF4G1/EIF1AX/EIF3G/EIF3B/PABPC1
UDAYAKUMAR_MED1_TARGETS_UP	16/932	135/21095	0.000310644	0.00196469	0.00124602	CD47/PAWR/SLK/FDX1/METRN/RHOQ/EIF3A/DUS1L/TSFM/AIMP2/GARS/LARP4/HIGD1A/MTDH/IPO7/PHB
NADLER_OBESITY_UP	10/932	61/21095	0.000313789	0.0019811	0.00125643	LGALS3/FLNA/PEA15/CSTB/CTSB/DAD1/GRN/TPM4/PABPC1/CTSD
FOSTER_TOLERANT_MACROPHAGE_DN	34/932	409/21095	0.00032944	0.00207628	0.00131679	TNFRSF12A/PPA1/S100A10/UPP1/DUSP14/OGFRL1/PLAUR/CEBPD/ODC1/EZR/LMNA/GSPT1/EDN1/RIPK2/TIPARP/PMEPA1/MXD1/CASP7/NAMPT/ZYX/DNAJA2/PNPT1/RND3/SEPT11/CNN3/FNBP4/WDR43/DYNC1H1/LRRFIP1/TMCO3/DUSP5/TPM4/KHDRBS1/ERRFI1
DANG_MYC_TARGETS_DN	7/932	31/21095	0.000332836	0.00209037	0.00132573	HMOX1/MSN/ID3/MYC/TMEM126A/ITGB1/ARPC4
PID_AVB3_OPN_PATHWAY	7/932	31/21095	0.000332836	0.00209037	0.00132573	NFKBIA/RHOA/ROCK2/GSN/RAC1/RELA/CD44
KEGG_FC_GAMMA_R_MEDIATED_PHAGOCYTOSIS	13/932	97/21095	0.000336863	0.00211198	0.00133943	ARPC3/ASAP1/WASF2/ARPC1A/WASL/GSN/RAC1/DNM1L/ARPC5/ARPC5L/ARPC2/ARPC4/VASP
KINSEY_TARGETS_OF_EWSR1_FLII_FUSION_DN	29/932	329/21095	0.000341138	0.00213121	0.00135163	SAT1/S100A10/VCL/GNAS/BCL9L/LMNA/ARHGAP29/METRNL/MVP/CD59/MXD1/GSN/SLC20A2/IER5L/HLA-E/ZYX/ADM/IER3/PRSS23/DPP7/MAP1LC3A/LRRFIP1/CYR61/SRGAP1/GRN/VIM/DST/UBXN4/CTSD
LINDGREN_BLADDER_CANCER_CLUSTER_3_UP	29/932	329/21095	0.000341138	0.00213121	0.00135163	TXNRD1/HMOX1/TM4SF1/PSMC4/PRDX4/FABP3/BTG3/KPNA2/DYNLT3/PSMD11/USP14/YWHAQ/KPNA4/NQO2/PAK1IP1/ANXA4/MAPRE1/HSPD1/TARS/PKIB/MED8/RRP1/BRIX1/TFG/UBA2/MRPS12/NAA50/BLVRB/COPB2
KEGG_VIRAL_MYOCARDITIS	11/932	73/21095	0.000341703	0.00213121	0.00135163	MYH9/HLA-C/HLA-B/EIF4G2/HLA-E/RAC1/HLA-A/EIF4G1/BID/CD55/CYCS
PID_ARF6_DOWNSTREAM_PATHWAY	5/932	15/21095	0.000345149	0.00213791	0.00135588	PLAUR/RHOA/ARF1/RAC1/NME1
REACTOME_METABOLISM_OF_POLYAMINES	5/932	15/21095	0.000345149	0.00213791	0.00135588	SAT1/ODC1/AMD1/SRM/ENOPH1
REACTOME_SIGNALLING_TO_P38_VIA_RIT_AND_RIN	5/932	15/21095	0.000345149	0.00213791	0.00135588	HRAS/KRAS/MAP2K2/RIT1/YWHAB
SINGH_NFE2L2_TARGETS	5/932	15/21095	0.000345149	0.00213791	0.00135588	GCLM/TXNRD1/HMOX1/MGST1/G6PD
KAN_RESPONSE_TO_ARSENIC_TRIOXIDE	15/932	123/21095	0.000347454	0.00214482	0.00136026	HMOX1/STC2/ARHGAP29/GDF15/RIT1/ADM/MAP1LC3B/GLRX/PGK1/VAT1/EIF4G1/ATP6V0E1/DDIT3/GRN/PLK2
KAYO_AGING_MUSCLE_DN	15/932	123/21095	0.000347454	0.00214482	0.00136026	LGALS3/SOD2/NDUFV2/FH/VDAC2/EIF2S1/PTGR1/DNTTIP2/EXOSC7/PABPC4/UBE2D2/MDH1/TOP1/RPL36AL/TPM1
WOOD_EBV_EBNA1_TARGETS_UP	14/932	110/21095	0.000348136	0.00214535	0.0013606	GCLM/TXNRD1/DUSP14/GNAS/ARHGDIA/MYC/HSPD1/UGDH/EIF4G1/BAG3/CD44/NFE2L2/CCDC6/CTSD
AGUIRRE_PANCREATIC_CANCER_COPY_NUMBER_UP	27/932	298/21095	0.000350144	0.00215404	0.00136611	PSMD8/LRRC59/CLTA/SPAG9/ARPC1A/RNF6/RIOK3/NUDC/UTP18/MYC/CMAS/GARS/CREB3/MRPL13/FAM49B/PRMT1/SNX6/CYC1/NME1/MRPS12/ACTR10/SLC35B1/PSMA7/PHB/KRT10/GRN/PDCD6
ZWANG_CLASS_3_TRANSIENTLY_INDUCED_BY_EGF	22/932	222/21095	0.000356314	0.00218827	0.00138781	TXNRD1/DUSP14/PLAUR/CEBPD/EZR/EDN1/METRNL/RAP2B/TACSTD2/TIPARP/ITGA2/SLC20A2/EMP1/ADM/IER3/KIAA0040/CLDN4/RND3/DUSP5/CD55/UGCG/PLK2
FARMER_BREAST_CANCER_APOCRINE_VS_BASAL	29/932	330/21095	0.000358666	0.00219896	0.0013946	S100A6/C1QBP/PDCD5/TSPAN3/C16orf45/BTG3/SWAP70/OPTN/SEPHS2/RGS10/BCAP29/MYC/G6PD/UGDH/IDI1/HPRT1/SNRPD1/PMAIP1/ANKLE2/KRT7/MSMO1/SYNCRIP/ABHD11/STOML2/BLVRB/REEP5/PDLIM1/PIP/ATP6V1G1
WEINMANN_ADAPTATION_TO_HYPOXIA_DN	8/932	41/21095	0.000367183	0.00224736	0.00142529	SOD2/PLAUR/ID3/STC2/IER3/CD55/UGCG/TPM1
CHEN_HOXA5_TARGETS_9HR_UP	22/932	223/21095	0.000379235	0.00231719	0.00146958	SAT1/NFKBIA/CEBPB/EIF5/STC2/IFRD1/RIPK2/CREM/TIPARP/BCL10/DNAJC2/ALG13/FNBP4/JMJD1C/PMAIP1/RABGGTB/TSC22D1/DUSP5/TBX3/CEBPG/SLTM/TAF1D
CREIGHTON_AKT1_SIGNALING_VIA_MTOR_DN	6/932	23/21095	0.000386759	0.0023481	0.00148918	TNFRSF12A/TUBB4B/PPP4C/ATP6V0B/YWHAB/ATP6V1F
PID_PRL_SIGNALING_EVENTS_PATHWAY	6/932	23/21095	0.000386759	0.0023481	0.00148918	RHOA/RAC1/PTP4A2/TUBA1B/RABGGTB/ITGB1
REACTOME_GLUTATHIONE_CONJUGATION	6/932	23/21095	0.000386759	0.0023481	0.00148918	GCLM/GSTO1/MGST1/GSTP1/MGST3/CNDP2
NELSON_RESPONSE_TO_ANDROGEN_UP	12/932	86/21095	0.00038755	0.0023481	0.00148918	SAT1/MYL12A/ACTN1/PMEPA1/HOMER2/ABHD2/ADRM1/UGDH/IDI1/TSC22D1/B4GALT1/DNAJB9
NGUYEN_NOTCH1_TARGETS_DN	12/932	86/21095	0.00038755	0.0023481	0.00148918	PPIF/STC2/TIPARP/ITGA2/MYC/TARS/GARS/DYNC1H1/CYR61/TFAP2A/HERPUD1/PNN
ONDER_CDH1_TARGETS_2_DN	37/932	464/21095	0.000411425	0.00248857	0.00157827	ISG20/SLC3A2/LAMB3/UPP1/ANXA3/S100A14/SFN/CLDN7/TMEM40/CDCP1/STEAP1/LAMC2/RHOD/C1orf116/PKP3/EDN1/SERPINB1/SLC6A8/TACSTD2/SEMA3B/ITGA2/SLC20A2/ST14/SERPINA1/IER3/LSR/KIAA0040/CLDN4/BACE2/KRT15/SPCS3/CEACAM6/CD55/CD44/PLK2/DST/CA12
SASSON_RESPONSE_TO_GONADOTROPHINS_DN	12/932	87/21095	0.000431803	0.00260745	0.00165366	PAWR/DUSP14/VCL/MBD2/EZR/MAP2K3/ACTN1/ARL6IP5/CFLAR/PMAIP1/ARPC4/TPM1
BARRIER_COLON_CANCER_RECURRENCE_UP	8/932	42/21095	0.000436217	0.00262093	0.00166221	ANXA2/DNAJC12/PSMC2/TIMM17A/ARL1/SRP72/METTL9/RPN2
BILBAN_B_CLL_LPL_DN	8/932	42/21095	0.000436217	0.00262093	0.00166221	SAT1/PRNP/IER3/FNBP4/GLRX/SRSF7/EIF4A1/PMAIP1
PID_ECADHERIN_STABILIZATION_PATHWAY	8/932	42/21095	0.000436217	0.00262093	0.00166221	VCL/RHOA/ACTN1/DIAPH1/ENAH/ZYX/CTNNA1/VASP
ZHENG_FOXP3_TARGETS_IN_THYMUS_UP	20/932	196/21095	0.000445365	0.00267145	0.00169425	SDCBP/DCTN6/TUBB4B/PSMA1/IDS/ANKRD12/ZFP36L2/PAK1IP1/CAST/FAM3C/JMJD1C/ESD/ELF1/REEP3/AKAP13/WNK1/PARL/TOP1/IBTK/ERRFI1
REACTOME_HEMOSTASIS	37/932	466/21095	0.00044634	0.00267285	0.00169514	SLC3A2/CD47/C1QBP/VCL/MGLL/MAFG/GNAS/PPP2CB/ATP1B3/GNG12/PLAUR/RAP1B/HRAS/KRAS/ATP1B1/RHOA/TUBA4A/ACTN1/ITGA2/EHD1/RAC1/SERPINA1/TIMP1/KIF5B/CAP1/HSPA5/WDR1/CAPZA2/JMJD1C/IRF1/GNG5/YWHAZ/ITGB1/LAMP2/ACTN4/CALM1/SOD1
BHAT_ESR1_TARGETS_NOT_VIA_AKT1_UP	21/932	211/21095	0.000453549	0.00271152	0.00171966	FHL2/PHLDA2/TRIM47/STC2/IFRD1/FAM102A/SEMA3B/TIPARP/SPATS2L/NIP7/IER5L/SRM/PRSS23/PKIB/KRT15/NOLC1/WDR46/FKBP4/B4GALT1/NXT1/CA12
MCCLUNG_CREB1_TARGETS_UP	13/932	100/21095	0.000455099	0.00271628	0.00172268	GLRX3/HSD17B12/LMNA/TUBA4A/RALA/LAPTM4B/CAP1/ESRRA/TMEM14C/FAM3C/IDI1/MGST3/BZW1
KOKKINAKIS_METHIONINE_DEPRIVATION_48HR_DN	10/932	64/21095	0.000467775	0.00278732	0.00176774	UPP1/IFRD2/IRAK1/IFRD1/MYC/NME1/CEBPG/CALM1/DDIT3/TOP1
LINDSTEDT_DENDRITIC_CELL_MATURATION_B	9/932	53/21095	0.000474763	0.00282429	0.00179118	LAMB3/NFKBIA/OPTN/CASP7/GADD45A/CFLAR/PSME2/ADM/TNIP1
JOHNSTONE_PARVB_TARGETS_2_DN	29/932	336/21095	0.000481564	0.00285477	0.00181051	SLK/NOL7/IFRD1/RAP2B/CREM/NQO2/TOMM20/TMEM165/HNRNPR/PAK1IP1/PSMB2/EMP1/ADM/PTP4A2/SMC3/CDYL/TMEM14C/HSPA4/SRPK1/RRP36/TMEM14B/ESD/NUFIP2/CYC1/MRPS10/ARPP19/SYNCRIP/COMMD5/DST
BARRIER_CANCER_RELAPSE_TUMOR_SAMPLE_UP	5/932	16/21095	0.000483845	0.00285477	0.00181051	PDCD10/ATP6V0E1/DNAJB9/ZFAND1/ATP6V1G1
CAFFAREL_RESPONSE_TO_THC_8HR_5_UP	5/932	16/21095	0.000483845	0.00285477	0.00181051	AIMP2/GARS/IPO7/TES/JUND
DASU_IL6_SIGNALING_SCAR_DN	5/932	16/21095	0.000483845	0.00285477	0.00181051	HMOX1/ID3/TMBIM6/CYR61/TPM1
LUND_SILENCED_BY_METHYLATION	5/932	16/21095	0.000483845	0.00285477	0.00181051	HMOX1/ODC1/AMD1/MAP1LC3A/POLR2H
BHATI_G2M_ARREST_BY_2METHOXYESTRADIOL_DN	15/932	127/21095	0.000491049	0.00289254	0.00183447	BAG1/EPRS/IFRD1/CLIC6/HLA-E/GARS/CAST/ATF4/SARS/CEBPG/RBM3/ZFAND1/DDIT3/METTL9/HERPUD1
KEGG_ENDOCYTOSIS	19/932	183/21095	0.000493824	0.00289941	0.00183882	CLTB/HRAS/HLA-C/CLTA/HLA-B/CHMP2B/ASAP1/VPS37A/SH3GLB1/TSG101/PDCD6IP/CHMP4C/HLA-E/EHD1/RAB22A/DNM1L/HLA-A/EEA1/HSPA8
ZHONG_RESPONSE_TO_AZACITIDINE_AND_TSA_UP	19/932	183/21095	0.000493824	0.00289941	0.00183882	CLTB/UPP1/DUSP14/STX3/ODC1/OPTN/SPAG9/MAP2K3/ATP6V0D1/SLC6A8/ATP6V1D/PMEPA1/ABHD2/EHD1/TIMP1/LSR/MAP1LC3B/ARF4/PLIN3
HASLINGER_B_CLL_WITH_CHROMOSOME_12_TRISOMY	6/932	24/21095	0.000496543	0.0029059	0.00184294	VCL/ARPC3/M6PR/RRAGA/ANKLE2/SRSF9
KEGG_PROTEIN_EXPORT	6/932	24/21095	0.000496543	0.0029059	0.00184294	SEC11C/HSPA5/SPCS3/SRP72/SPCS1/SEC61B
BIOCARTA_DEATH_PATHWAY	7/932	33/21095	0.000500653	0.00290637	0.00184324	NFKBIA/LMNA/CASP7/CFLAR/RELA/BID/CYCS
CAFFAREL_RESPONSE_TO_THC_UP	7/932	33/21095	0.000500653	0.00290637	0.00184324	SLC3A2/KCMF1/EMP1/FNTA/MYC/IPO7/HERPUD1
PID_NCADHERIN_PATHWAY	7/932	33/21095	0.000500653	0.00290637	0.00184324	RHOA/PTPN11/GSN/MAPRE1/RAC1/KIF5B/CTNNA1
PID_SYNDECAN_2_PATHWAY	7/932	33/21095	0.000500653	0.00290637	0.00184324	SDCBP/HRAS/EZR/RHOA/ITGA2/TRAPPC4/ITGB1
REACTOME_LATENT_INFECTION_OF_HOMO_SAPIENS_WITH_MYCOBACTERIUM_TUBERCULOSIS	7/932	33/21095	0.000500653	0.00290637	0.00184324	ATP6V0D1/ATP6V1D/ATP6V1H/ATP6V0E1/ATP6V0B/ATP6V1F/ATP6V1G1
WIELAND_UP_BY_HBV_INFECTION	13/932	101/21095	0.000501609	0.00290723	0.00184379	ISG20/LGALS3/SOD2/S100A10/KPNA2/COTL1/HLA-C/HLA-B/HLA-E/PSME2/CTSB/HLA-A/LAP3
AMIT_EGF_RESPONSE_120_MCF10A	8/932	43/21095	0.000515421	0.00296347	0.00187945	TXNRD1/CDV3/PHLDA3/PLAUR/BCL10/GDF15/DYNC1LI1/APOO
GALLUZZI_PERMEABILIZE_MITOCHONDRIA	8/932	43/21095	0.000515421	0.00296347	0.00187945	SOD2/VDAC2/SH3GLB1/DNM1L/BBC3/MTCH2/PMAIP1/BID
LEE_CALORIE_RESTRICTION_MUSCLE_UP	8/932	43/21095	0.000515421	0.00296347	0.00187945	TKT/CLTB/PSMC3/PSMB7/SSR4/CTNNA1/PPP1R2/DDIT3
MILI_PSEUDOPODIA	8/932	43/21095	0.000515421	0.00296347	0.00187945	DYNLT3/DKC1/ANKRD11/KIF5B/SEPT7/SSB/NAA50/PPFIA1
POMEROY_MEDULLOBLASTOMA_PROGNOSIS_DN	8/932	43/21095	0.000515421	0.00296347	0.00187945	TKT/ENO1/HMGA1/IFRD1/SNRPA1/UBE2D3/IARS/B4GALT1
HESS_TARGETS_OF_HOXA9_AND_MEIS1_UP	10/932	65/21095	0.00053128	0.00304979	0.00193419	C1QBP/ODC1/IFRD2/RRS1/SNRPA1/NOLC1/PRMT1/BID/RUVBL1/NCL
REACTOME_RESPONSE_TO_ELEVATED_PLATELET_CYTOSOLIC_CA2_	12/932	89/21095	0.000533177	0.0030508	0.00193484	VCL/TUBA4A/ACTN1/SERPINA1/TIMP1/CAP1/HSPA5/WDR1/LAMP2/ACTN4/CALM1/SOD1
SWEET_KRAS_ONCOGENIC_SIGNATURE	12/932	89/21095	0.000533177	0.0030508	0.00193484	LGALS3/PHLDA2/ATP1B1/EEF1B2/MANF/GADD45A/SLC25A5/GLRX/FAM3C/RABGGTB/VASP/PABPC1
KOKKINAKIS_METHIONINE_DEPRIVATION_48HR_UP	15/932	128/21095	0.000533996	0.0030508	0.00193484	TNFRSF12A/NFKBIA/GSTO1/PLAUR/BTG3/YWHAQ/GSTP1/IGFBP2/CASP7/GADD45A/CFLAR/IFNGR1/TIMP1/IDI1/BID
SHETH_LIVER_CANCER_VS_TXNIP_LOSS_PAM1	22/932	229/21095	0.000545793	0.00309476	0.00196272	SH3BGRL3/PSMC1/LMNA/TUBB4B/DNAJC12/CSTB/BCL10/ANXA4/IFNGR1/PRSS23/RND3/ATF4/DPP7/FAM3C/IER5/TUBA1B/ABHD5/LEPROTL1/PLIN3/HNRNPAB/REEP5/VASP
DACOSTA_UV_RESPONSE_VIA_ERCC3_COMMON_UP	11/932	77/21095	0.000546626	0.00309476	0.00196272	CLTB/HRAS/CEBPD/TUBB4B/TUBA4A/SLC6A8/SRM/HLA-E/TMBIM6/RSL1D1/RELA
JACKSON_DNMT1_TARGETS_UP	11/932	77/21095	0.000546626	0.00309476	0.00196272	BAG1/HMGA1/MAP2K3/EIF3A/TSG101/IFNGR1/RELA/CYR61/SLBP/NFE2L2/REEP5
RODRIGUES_THYROID_CARCINOMA_DN	11/932	77/21095	0.000546626	0.00309476	0.00196272	S100A10/ARHGAP29/SNHG12/PMEPA1/NAMPT/RIT1/PLEC/IRF1/BBC3/UGCG/CD44
MCBRYAN_PUBERTAL_BREAST_3_4WK_UP	21/932	214/21095	0.00054688	0.00309476	0.00196272	TNFRSF12A/LGALS3/HSPB8/CDCP1/DNAJC12/STC2/TACSTD2/FBXO32/GSN/IGFBP2/GADD45A/ST14/ADM/CARHSP1/WFDC2/CYR61/MTCH2/KRT7/CD55/COPS2/PLK2
MARSON_FOXP3_TARGETS_DN	9/932	54/21095	0.000547699	0.00309476	0.00196272	CDV3/ZFP36L2/FAM107B/M6PR/MYC/POLR1D/ETF1/NOLC1/BZW1
REACTOME_APOPTOTIC_EXECUTION_PHASE	9/932	54/21095	0.000547699	0.00309476	0.00196272	LMNA/GSN/CASP7/FNTA/PAK2/DNM1L/PLEC/VIM/BCAP31
ELVIDGE_HYPOXIA_UP	18/932	171/21095	0.000583176	0.00329006	0.00208658	ISG20/S100A6/SAT1/PFKP/PLAUR/ZNF292/STC2/RBCK1/CD59/TIPARP/GDF15/ADM/GLRX/KRT15/PGK1/CYR61/KRT7/DST
MONNIER_POSTRADIATION_TUMOR_ESCAPE_DN	31/932	373/21095	0.0005944	0.00334815	0.00212342	ISG20/S100A16/PIM3/CLIC1/C15orf48/HTATIP2/DYNLT3/RAB9A/ARHGAP29/PNPLA8/UBE2A/PRNP/NAE1/THOC7/GSN/DNAJC3/TMEM238/ANXA4/LEPROT/KIAA0040/CAST/RND3/NDFIP2/HIGD1A/WFDC2/IDI1/CYR61/PTRH2/MGST3/GRN/ERRFI1
GAZDA_DIAMOND_BLACKFAN_ANEMIA_PROGENITOR_DN	10/932	66/21095	0.00060176	0.00337904	0.00214301	CCT6A/NOP56/PDZD8/ADK/THOC7/ARL1/UBA2/LAMP2/GCSH/IBTK
REACTOME_ANTIVIRAL_MECHANISM_BY_IFN_STIMULATED_GENES	10/932	66/21095	0.00060176	0.00337904	0.00214301	KPNA2/EIF4A3/EIF4G2/KPNA4/EIF4E2/JAK1/EIF4A1/EIF4G1/TPR/UBE2N
KERLEY_RESPONSE_TO_CISPLATIN_UP	8/932	44/21095	0.000605874	0.00338548	0.0021471	FADS3/PHLDA3/LMNA/GDF15/GADD45A/ANXA4/IER3/PLK2
LIANG_HEMATOPOIESIS_STEM_CELL_NUMBER_LARGE_VS_TINY_UP	8/932	44/21095	0.000605874	0.00338548	0.0021471	S100A6/GNG12/MANF/SLC25A5/HSPA4/GTF3A/PGAM1/ITGB1BP1
JIANG_HYPOXIA_VIA_VHL	7/932	34/21095	0.000606664	0.00338548	0.0021471	SLC3A2/GTF2A2/SPATS2L/RAB14/MRPS6/TES/SERBP1
PID_IL2_PI3K_PATHWAY	7/932	34/21095	0.000606664	0.00338548	0.0021471	EIF3A/PTPN11/RAC1/MYC/JAK1/RELA/UGCG
RADMACHER_AML_PROGNOSIS	11/932	78/21095	0.00061141	0.0033962	0.00215389	ISG20/FHL2/EZR/MIR22HG/SLC6A8/TACSTD2/PMEPA1/SNX9/CNN3/UGCG/PMP22
REACTOME_CELL_JUNCTION_ORGANIZATION	11/932	78/21095	0.00061141	0.0033962	0.00215389	LAMB3/CLDN7/LAMC2/ACTN1/LIMS1/CRB3/CTNNA1/CLDN4/PLEC/ITGB1/VASP
RHEIN_ALL_GLUCOCORTICOID_THERAPY_UP	11/932	78/21095	0.00061141	0.0033962	0.00215389	CEBPB/EZR/SWAP70/MIR22HG/IDS/CREM/ANKRD11/IFNGR1/DUSP5/CD55/AHNAK
KEGG_FOCAL_ADHESION	20/932	201/21095	0.000615123	0.00341156	0.00216364	MYL12A/MYL12B/LAMB3/CAPN2/VCL/RAP1B/FLNA/HRAS/LAMC2/RHOA/ACTN1/ROCK2/DIAPH1/ITGA2/ZYX/RAC1/PAK2/ITGB1/ACTN4/VASP
REACTOME_SMOOTH_MUSCLE_CONTRACTION	6/932	25/21095	0.000629122	0.00347561	0.00220426	MYL12B/VCL/TPM3/CALM1/TPM4/TPM1
DEMAGALHAES_AGING_UP	9/932	55/21095	0.000629564	0.00347561	0.00220426	S100A6/LGALS3/ANXA5/ANXA3/MSN/MGST1/PSMD11/VAT1/PTGES3
HU_GENOTOXIN_ACTION_DIRECT_VS_INDIRECT_24HR	9/932	55/21095	0.000629564	0.00347561	0.00220426	EMP3/GLRX3/CCT3/HLA-B/NPM1/DNAJB6/MTDH/SYNCRIP/NCL
BIOCARTA_RNA_PATHWAY	4/932	10/21095	0.000641902	0.00352753	0.00223718	NFKBIA/EIF2S1/DNAJC3/RELA
REACTOME_COPI_MEDIATED_TRANSPORT	4/932	10/21095	0.000641902	0.00352753	0.00223718	ARF1/ARCN1/COPB2/COPE
REACTOME_RAF_MAP_KINASE_CASCADE	4/932	10/21095	0.000641902	0.00352753	0.00223718	HRAS/KRAS/MAP2K2/YWHAB
INGA_TP53_TARGETS	5/932	17/21095	0.000660641	0.00362498	0.00229899	SFN/GADD45A/IER3/BBC3/PMAIP1
ELVIDGE_HIF1A_TARGETS_UP	10/932	67/21095	0.000679789	0.00371872	0.00235844	STX3/AMD1/DNAJA1/RRS1/SRM/GYG1/HSPA4/PNO1/MRPS12/SLC35B1
SIG_PIP3_SIGNALING_IN_CARDIAC_MYOCTES	10/932	67/21095	0.000679789	0.00371872	0.00235844	SFN/YWHAQ/YWHAH/GADD45A/MYC/CREB3/PAK2/NOLC1/YWHAZ/YWHAB
OSWALD_HEMATOPOIETIC_STEM_CELL_IN_COLLAGEN_GEL_UP	22/932	233/21095	0.000689371	0.00376543	0.00238806	SOD2/FH/NFKBIA/BTG3/EIF5A/PSMD11/RHOQ/TIPARP/EIF3M/EHD1/CFLAR/IER3/SMC3/TIMM17A/IER5/DNAJC8/SSB/ATP6V0E1/TFAP2A/AKAP13/CD44/PLK2
LY_AGING_OLD_DN	9/932	56/21095	0.00072116	0.0039331	0.0024944	PSMA3/PSMD12/PAFAH1B1/PSMD11/PSMC6/PSMC2/NAE1/DDX39A/UGCG
PACHER_TARGETS_OF_IGF1_AND_IGF2_UP	7/932	35/21095	0.000729738	0.00395716	0.00250966	SLC3A2/IFRD1/GDF15/GADD45A/DNAJB9/DDIT3/HERPUD1
PID_HIV_NEF_PATHWAY	7/932	35/21095	0.000729738	0.00395716	0.00250966	NFKBIA/CASP7/CFLAR/TNFRSF1A/RELA/BID/CYCS
XU_HGF_SIGNALING_NOT_VIA_AKT1_48HR_UP	7/932	35/21095	0.000729738	0.00395716	0.00250966	ISG20/HMOX1/UPP1/HMGA1/CDCP1/TIMP1/CD44
BROWNE_HCMV_INFECTION_8HR_UP	13/932	105/21095	0.000729961	0.00395716	0.00250966	ISG20/SOD2/EIF5/AMD1/DNAJA1/WASL/PTPN11/IGFBP2/TSFM/RSL1D1/FNBP4/PPFIA1/CALM1
LIM_MAMMARY_STEM_CELL_DN	34/932	428/21095	0.000740536	0.00400846	0.00254219	ISG20/SDCBP2/CLDN7/PSMB8/HTATIP2/DHX32/ATP1B1/DNAJC12/ANXA7/MVP/ARPC1A/CMC1/TSG101/GOLM1/HOMER2/BATF/GCC2/ANXA4/TAF10/ST14/CRB3/CMAS/LSR/CLDN4/WFDC2/PKN1/RAB3IP/HERC4/IFNGR2/GIPC1/TFAP2A/ABHD11/TRAM1/IBTK
FALVELLA_SMOKERS_WITH_LUNG_CANCER	11/932	80/21095	0.000760253	0.00410901	0.00260596	SOD2/EZR/ZFP36L2/RASEF/NAMPT/HSPD1/CTNNA1/WDR1/UFM1/TOP1/SCAF11
ROSS_AML_OF_FAB_M7_TYPE	10/932	68/21095	0.000765975	0.00413374	0.00262165	FHL2/PSMD6/LAPTM4B/CMAS/HIGD1A/PDCD10/MRPS12/RDX/SOD1/TPM1
FISCHER_DIRECT_P53_TARGETS_META_ANALYSIS	26/932	298/21095	0.000786309	0.00423124	0.00268348	DUSP14/PHLDA3/GNAS/SFN/HRAS/BCL9L/BLOC1S2/LMNA/RAP2B/SEMA3B/TRIP6/ISCU/BCL10/GDF15/GADD45A/ANXA4/CFLAR/IER3/KRT15/IER5/SARS/BBC3/PMAIP1/SRA1/PLK2/POLR2H
REACTOME_DEVELOPMENTAL_BIOLOGY	32/932	396/21095	0.000787348	0.00423124	0.00268348	MYL12B/SDCBP/MSN/MYH9/MED10/HRAS/CEBPB/CEBPD/KRAS/EZR/MAP2K2/CLTA/RHOA/PRNP/ROCK2/WASL/ITGA2/ENAH/RAC1/CAP1/CTNNA1/PAK2/RELA/MED8/NTN4/ITGB1/STIP1/SRGAP1/YWHAB/CCNC/RDX/VASP
PID_INSULIN_GLUCOSE_PATHWAY	6/932	26/21095	0.000787563	0.00423124	0.00268348	SFN/RHOQ/YWHAQ/YWHAH/YWHAZ/YWHAB
BURTON_ADIPOGENESIS_11	9/932	57/21095	0.000823334	0.00441351	0.00279908	PAWR/RAB9A/LIMS1/GADD45A/KIF5B/FNBP4/IDI1/IRF1/DDIT3
LEE_AGING_MUSCLE_DN	8/932	46/21095	0.000825162	0.00441351	0.00279908	CLTB/ENO1/S100A10/PSMB8/PSMC3/PPP1R2/PMP22/HSPA8
NAKAJIMA_MAST_CELL	8/932	46/21095	0.000825162	0.00441351	0.00279908	LGALS3/PHLDA2/DUSP14/RGS10/GDF15/TIMP1/VAT1/CTSD
REACTOME_P75_NTR_RECEPTOR_MEDIATED_SIGNALLING	11/932	81/21095	0.000845257	0.0045143	0.002863	SQSTM1/NFKBIA/IRAK1/RHOA/RIPK2/ARHGDIA/RAC1/RELA/AATF/AKAP13/RTN4
DACOSTA_UV_RESPONSE_VIA_ERCC3_COMMON_DN	37/932	483/21095	0.00086666	0.00462176	0.00293115	PAWR/SLK/CLIP1/MGLL/MBD2/PPP2R2A/C16orf45/PAFAH1B1/ZNF292/SWAP70/ID3/ARHGAP29/SSBP1/IFRD1/ROCK2/TIPARP/BAZ1A/UTP18/MYC/G6PD/GTF2F2/LARP4/CDYL/WDR43/PRRC2C/GOLGA4/SRSF7/CYR61/UBE2D2/ATP13A3/GMPS/SPEN/PPFIA1/UGCG/IPO7/DST/IBTK
ALONSO_METASTASIS_EMT_UP	7/932	36/21095	0.000871751	0.00462651	0.00293417	SDCBP/RAN/TUBA4A/EMP1/RRAGA/CTSB/ENOPH1
PID_PI3K_PLC_TRK_PATHWAY	7/932	36/21095	0.000871751	0.00462651	0.00293417	SFN/HRAS/KRAS/YWHAQ/YWHAH/YWHAZ/YWHAB
SEMENZA_HIF1_TARGETS	7/932	36/21095	0.000871751	0.00462651	0.00293417	HMOX1/ENO1/EDN1/IGFBP2/ADM/PGK1/LDHA
REACTOME_SIGNALING_BY_ILS	13/932	107/21095	0.000873535	0.00462651	0.00293417	SQSTM1/HRAS/KRAS/IL6R/MAP2K2/IRAK1/RIPK2/JAK1/RELA/TNIP2/YWHAZ/YWHAB/UBE2N
RODWELL_AGING_KIDNEY_NO_BLOOD_UP	21/932	222/21095	0.000881483	0.00462651	0.00293417	PPP1R14B/ANXA2/MYOF/MGLL/PHLDA3/TRIM47/RPL22L1/MAP4/DEGS1/SSR4/PELO/POLR1D/TIMP1/LEPROT/PKIB/WFDC2/AATF/B3GAT3/PLK2/RPN2/TPM1
ALONSO_METASTASIS_NEURAL_UP	5/932	18/21095	0.000881668	0.00462651	0.00293417	S100A10/SDCBP/EMP1/ENOPH1/PMP22
BIOCARTA_CARDIACEGF_PATHWAY	5/932	18/21095	0.000881668	0.00462651	0.00293417	HRAS/EDN1/RHOA/MYC/RELA
CHOI_ATL_CHRONIC_VS_ACUTE_DN	5/932	18/21095	0.000881668	0.00462651	0.00293417	HSPD1/GTF3A/IARS/MDH1/SERBP1
NAM_FXYD5_TARGETS_DN	5/932	18/21095	0.000881668	0.00462651	0.00293417	EIF2S1/ARL1/PDHA1/SNRPD1/SRP72
WU_HBX_TARGETS_3_UP	5/932	18/21095	0.000881668	0.00462651	0.00293417	VCL/PDCD2/MYC/DAD1/TWF1
ZHENG_RESPONSE_TO_ARSENITE_DN	5/932	18/21095	0.000881668	0.00462651	0.00293417	CEBPD/PTPN11/MYC/JAK1/TPR
KARLSSON_TGFB1_TARGETS_DN	20/932	207/21095	0.000890313	0.00466509	0.00295863	DCTN6/MGST1/EZR/ID3/HLA-C/ACTN1/WBP2/DNAJA1/SPTSSA/GOLM1/GSN/TMBIM6/PSME2/TNIP1/LEPROT/CTSB/NME1/LAMP2/GRN/ATP6V1F
HOFFMANN_LARGE_TO_SMALL_PRE_BII_LYMPHOCYTE_UP	17/932	163/21095	0.000908484	0.00475339	0.00301463	ENO1/RAN/KPNA2/TUBB4B/GSPT1/PSMC3/GSN/NUDC/AZIN1/FLII/TUBA1B/ARL1/LDHA/ANP32B/ACTN4/DCTPP1/HSPA8
LINDGREN_BLADDER_CANCER_CLUSTER_1_UP	14/932	121/21095	0.000917505	0.00478669	0.00303575	GSTO1/STX3/INTS10/CAST/ERP44/BEX2/TM2D2/ESD/ATAD1/RAB14/ANP32B/JTB/GUK1/ATP6V1G1
RICKMAN_TUMOR_DIFFERENTIATED_MODERATELY_VS_POORLY_UP	14/932	121/21095	0.000917505	0.00478669	0.00303575	S100A6/SH3BGRL3/CHMP2B/IDS/SNRPA1/TACSTD2/SH3GLB1/STX12/PRMT1/VAT1/ABHD5/ATP6V0E1/ARF4/SRSF2
REACTOME_SIGNALING_BY_INSULIN_RECEPTOR	13/932	108/21095	0.000953762	0.00496844	0.00315102	RHEB/HRAS/KRAS/MAP2K2/ATP6V0D1/ATP6V1D/ATP6V1H/EIF4G1/ATP6V0E1/ATP6V0B/YWHAB/ATP6V1F/ATP6V1G1
PID_LKB1_PATHWAY	8/932	47/21095	0.000956476	0.00496844	0.00315102	SFN/EZR/YWHAQ/YWHAH/MYC/YWHAZ/YWHAB/CTSD
YAMASHITA_LIVER_CANCER_STEM_CELL_UP	8/932	47/21095	0.000956476	0.00496844	0.00315102	MAP2K2/ASAP1/GADD45A/CLDN4/BACE2/ARPC5L/YWHAZ/CYCS
RAGHAVACHARI_PLATELET_SPECIFIC_GENES	10/932	70/21095	0.000965385	0.00500749	0.00317578	VCL/GNAS/ODC1/TUBA4A/RGS10/LEPROT/PRDX6/TSC22D1/PDLIM1/TPM1
CAFFAREL_RESPONSE_TO_THC_8HR_5_DN	4/932	11/21095	0.000973519	0.00500749	0.00317578	DNAJA1/PABPC4/SRSF7/HSPA8
FUNG_IL2_SIGNALING_1	4/932	11/21095	0.000973519	0.00500749	0.00317578	NOP56/DKC1/NOLC1/NOP16
REACTOME_ACTIVATION_OF_CHAPERONE_GENES_BY_ATF6_ALPHA	4/932	11/21095	0.000973519	0.00500749	0.00317578	HSPA5/ATF4/DDIT3/HSP90B1
REACTOME_NFKB_IS_ACTIVATED_AND_SIGNALS_SURVIVAL	4/932	11/21095	0.000973519	0.00500749	0.00317578	SQSTM1/NFKBIA/IRAK1/RELA
WILLIAMS_ESR2_TARGETS_DN	4/932	11/21095	0.000973519	0.00500749	0.00317578	S100A6/EDN1/ADM/TAF1D
AKL_HTLV1_INFECTION_UP	6/932	27/21095	0.000975106	0.00500749	0.00317578	LGALS3/SAT1/S100A10/CTNNA1/DNAJC7/NME1
TIEN_INTESTINE_PROBIOTICS_2HR_UP	6/932	27/21095	0.000975106	0.00500749	0.00317578	EIF5A/PTP4A2/LRRFIP1/PGK1/CA12/HSPA8
YAGI_AML_WITH_T_8_21_TRANSLOCATION	30/932	368/21095	0.000984397	0.00504801	0.00320148	TXNRD1/SQSTM1/DUSP14/YBX1/PSMD12/GNAS/SFN/TSPAN3/SWAP70/CSTB/ADK/LIMS1/PLP2/MANF/RGS10/SH3GLB1/TMF1/TMBIM6/TNFRSF1A/ADRM1/SEPT11/GTPBP6/JAK1/VAT1/LEPROTL1/DDX39A/ANKLE2/PRPF40A/PSMB3/ETHE1
ST_PHOSPHOINOSITIDE_3_KINASE_PATHWAY	7/932	37/21095	0.00103468	0.00529833	0.00336024	SFN/YWHAQ/YWHAH/YWHAZ/CD55/IARS/YWHAB
LIEN_BREAST_CARCINOMA_METAPLASTIC_VS_DUCTAL_UP	11/932	83/21095	0.00103896	0.00531269	0.00336935	TNFRSF12A/HMOX1/SOD2/UPP1/MSN/FLNA/CEBPB/PRNP/MYC/ADM/VIM
ASTIER_INTEGRIN_SIGNALING	9/932	59/21095	0.00106302	0.00542801	0.00344248	SQSTM1/PSMC1/EIF2S1/COPS5/CASP7/ZYX/ITGAE/CCT4/JUND
KYNG_RESPONSE_TO_H2O2	10/932	71/21095	0.00107997	0.00550679	0.00349244	HMOX1/CD81/PSMC4/TUBA4A/DNAJA1/CD59/GDF15/GADD45A/CTSB/RELA
BURTON_ADIPOGENESIS_4	8/932	48/21095	0.001104	0.00561341	0.00356007	ZNF706/CCT3/SNRPA1/PPM1G/LDHA/FKBP4/MRPS12/BZW2
GNATENKO_PLATELET_SIGNATURE	8/932	48/21095	0.001104	0.00561341	0.00356007	MYL12A/GNAS/FLNA/HLA-C/TUBA4A/YWHAH/RGS10/HLA-E
MARKEY_RB1_ACUTE_LOF_DN	21/932	226/21095	0.00110662	0.00561882	0.00356349	ISG20/SAT1/SOD2/PFKP/PSMB8/HLA-C/HLA-B/UBE2A/HLA-E/NAMPT/GADD45A/ANXA4/PSME2/PNPT1/CTSB/GLRX/KRT7/BID/DDIT3/GRN/DHRS7
ACOSTA_PROLIFERATION_INDEPENDENT_MYC_TARGETS_UP	11/932	84/21095	0.00114874	0.00579891	0.00367771	STEAP1/ODC1/EIF4A3/PSMG1/GNPDA1/MRPL4/NOLC1/AATF/STUB1/WDR74/GCSH
BIOCARTA_MAL_PATHWAY	5/932	19/21095	0.00115335	0.00579891	0.00367771	HRAS/MAP2K2/RHOA/DIAPH1/RAC1
BIOCARTA_TID_PATHWAY	5/932	19/21095	0.00115335	0.00579891	0.00367771	NFKBIA/IFNGR1/TNFRSF1A/RELA/IFNGR2
KYNG_NORMAL_AGING_UP	5/932	19/21095	0.00115335	0.00579891	0.00367771	SAT1/RHOD/PMEPA1/ITGA2/TAF10
PID_ARF_3PATHWAY	5/932	19/21095	0.00115335	0.00579891	0.00367771	CLTB/CLTA/ASAP1/ARF1/RAC1
SCIBETTA_KDM5B_TARGETS_UP	5/932	19/21095	0.00115335	0.00579891	0.00367771	SAT1/GADD45A/EHD1/CD2BP2/DDIT3
ZHANG_RESPONSE_TO_CANTHARIDIN_UP	5/932	19/21095	0.00115335	0.00579891	0.00367771	IFRD1/BCL10/NAMPT/PMAIP1/NFE2L2
PHONG_TNF_RESPONSE_VIA_P38_COMPLETE	21/932	227/21095	0.00117006	0.00587061	0.00372318	SDCBP/MAFG/GTPBP4/HTATIP2/HLA-C/SPAG9/RHOQ/CD59/BAZ1A/DERL2/ENAH/TCP1/RAB22A/MAP7D1/CYR61/PMAIP1/DUSP5/MSMO1/B4GALT1/VPS35/DDIT3
KEGG_UBIQUITIN_MEDIATED_PROTEOLYSIS	15/932	138/21095	0.00117086	0.00587061	0.00372318	UBE2M/UBE2A/UBE2D3/UBE2Q1/UBE2J2/UBE2I/UBE2D2/HERC4/UBE2D1/STUB1/UBE2K/RNF7/UBA2/UBE2B/UBE2N
CHNG_MULTIPLE_MYELOMA_HYPERPLOID_DN	6/932	28/21095	0.00119516	0.0059675	0.00378463	MCFD2/RNF187/SLBP/UBE2D1/CACYBP/VPS35
OLSSON_E2F3_TARGETS_UP	6/932	28/21095	0.00119516	0.0059675	0.00378463	ARPC1A/FAM102A/NSFL1C/CASP7/WFDC2/CA12
PID_LIS1_PATHWAY	6/932	28/21095	0.00119516	0.0059675	0.00378463	CLIP1/PAFAH1B1/RHOA/NUDC/RAC1/DYNC1H1
DANG_REGULATED_BY_MYC_UP	10/932	72/21095	0.00120544	0.00601051	0.00381191	TXNRD1/SLC25A3/SNRPB/SEPHS2/SRM/SRPK1/SRSF7/CCNC/TOP1/SRSF2
LIANG_HEMATOPOIESIS_STEM_CELL_NUMBER_SMALL_VS_HUGE_UP	7/932	38/21095	0.0012206	0.00607774	0.00385454	GCLM/FHL2/PAWR/UBE2D3/GTF3A/TPM4/EIF3B
COLDREN_GEFITINIB_RESISTANCE_UP	11/932	85/21095	0.00126788	0.00629324	0.00399122	UBE2M/PPIF/C16orf45/ID3/RHOQ/PRELID1/PDHA1/CEBPG/UBA2/IARS/NAA10
BROWNE_HCMV_INFECTION_2HR_DN	8/932	49/21095	0.00126912	0.00629324	0.00399122	ANXA2/PLAUR/ITGA2/MYC/PAK2/STIP1/RAD23A/DST
DAUER_STAT3_TARGETS_UP	8/932	49/21095	0.00126912	0.00629324	0.00399122	SOD2/SFN/CEBPD/ADM/CTSB/DUSP5/UGCG/PLIN3
LINDGREN_BLADDER_CANCER_CLUSTER_3_DN	21/932	229/21095	0.00130633	0.00646885	0.00410259	CD81/LAMB3/GSTO1/STX3/HRAS/NPM1/LIMS1/TRIP6/ITGA2/CFLAR/MYC/ADRM1/RND3/ATF4/TUSC3/AKAP13/CD44/AHNAK/DST/GUK1/RPL36AL
SARRIO_EPITHELIAL_MESENCHYMAL_TRANSITION_DN	16/932	154/21095	0.00132165	0.00653573	0.004145	SAT1/TKT/SOD2/SDCBP/NFKBIA/MVP/TACSTD2/FBXO32/SEMA3B/HLA-E/IFNGR1/RPS19BP1/NFE2L2/DST/ERRFI1/CTSD
ADDYA_ERYTHROID_DIFFERENTIATION_BY_HEMIN	10/932	73/21095	0.00134254	0.00662993	0.00420475	TXNRD1/MAFG/CEBPB/CREM/IER3/HSPA5/IER5/CEBPG/HERPUD1/RTN4
GENTILE_RESPONSE_CLUSTER_D3	9/932	61/21095	0.00135623	0.00667926	0.00423603	TM4SF1/CDV3/MBD2/ID3/AMD1/TIPARP/CYR61/SLBP/HERPUD1
PID_AR_PATHWAY	9/932	61/21095	0.00135623	0.00667926	0.00423603	FHL2/PAWR/GSN/TMF1/XRCC5/XRCC6/UBE2I/FKBP4/APPL1
COLDREN_GEFITINIB_RESISTANCE_DN	21/932	230/21095	0.00137941	0.00678415	0.00430255	S100A16/S100A14/GNAS/CLDN7/TMEM40/LAMC2/RHOD/C1orf116/ADK/TACSTD2/RASEF/ST14/LSR/KIAA0040/CLDN4/KRT15/FAM3C/MAL2/DST/SH3YL1/GUK1
DORN_ADENOVIRUS_INFECTION_24HR_UP	4/932	12/21095	0.00140942	0.0069223	0.00439017	MYC/BACE2/ATF4/SYNCRIP
BIOCARTA_FMLP_PATHWAY	7/932	39/21095	0.00143169	0.00701256	0.00444741	NFKBIA/HRAS/MAP2K2/MAP2K3/RAC1/RELA/CALM1
STONER_ESOPHAGEAL_CARCINOGENESIS_UP	7/932	39/21095	0.00143169	0.00701256	0.00444741	TXNL1/MAP2K3/USP14/PDCD10/SEPT7/ATP6V0E1/UBXN4
IWANAGA_CARCINOGENESIS_BY_KRAS_UP	17/932	170/21095	0.0014463	0.00707449	0.00448669	BCL9L/DNAJC12/ADK/PRNP/PDCD2/PUF60/DERL2/C16orf91/ST14/GLRX/FAM3C/GOSR1/LDHA/IFNGR2/CD55/RAD23A/PNN
AIYAR_COBRA1_TARGETS_DN	6/932	29/21095	0.00145127	0.00708457	0.00449308	BAG1/PSMD12/CLDN4/HPRT1/HNRNPAB/SRSF2
HEDENFALK_BREAST_CANCER_HEREDITARY_VS_SPORADIC	8/932	50/21095	0.00145331	0.00708457	0.00449308	PFKP/YBX1/ILF2/CDC123/ISCU/XRCC6/SLC35B1/SERBP1
KEGG_HUNTINGTONS_DISEASE	18/932	185/21095	0.00145425	0.00708457	0.00449308	SOD2/CLTB/NDUFV2/VDAC2/IFT57/CLTA/NDUFAB1/UQCRFS1/SLC25A5/CREB3/SDHD/BBC3/CYC1/POLR2H/CYCS/VDAC3/SOD1/COX5A
PURBEY_TARGETS_OF_CTBP1_NOT_SATB1_UP	28/932	344/21095	0.00146102	0.00710791	0.00450789	HSPB8/PPIF/CDV3/TRIM47/PDCD5/KPNA2/CXCL16/EBNA1BP2/PTGR1/JAGN1/GOLM1/ARF1/GDF15/EXOSC7/G6PD/IER3/CTNNA1/ALG13/PNO1/PTRH2/COPS2/SRGAP1/ACTN4/RBM3/PARL/RAD23A/HSPA8/SRSF2
MEINHOLD_OVARIAN_CANCER_LOW_GRADE_DN	5/932	20/21095	0.00148234	0.00719223	0.00456136	RHEB/SNRPB/PTP4A2/TUBA1B/JTB
WALLACE_PROSTATE_CANCER_UP	5/932	20/21095	0.00148234	0.00719223	0.00456136	ODC1/EIF3I/GDF15/MYC/ST14
KEGG_PATHWAYS_IN_CANCER	27/932	328/21095	0.00149581	0.00724785	0.00459664	LAMB3/FH/NFKBIA/HRAS/KRAS/RASSF1/LAMC2/MAP2K2/RHOA/RALA/GSTP1/DAPK3/ITGA2/RAC1/MYC/CTNNA1/TPM3/JAK1/RELA/TFG/ITGB1/BID/TPR/APPL1/CYCS/CCDC6/HSP90B1
FOSTER_TOLERANT_MACROPHAGE_UP	16/932	156/21095	0.00151354	0.00732392	0.00464488	ISG20/TXNRD1/RAB32/IFT57/FABP3/RAB10/ID3/IFRD1/KPNA4/RIOK3/ETF1/GLRX/GOSR1/MTDH/SLC25A37/CYCS
DING_LUNG_CANCER_EXPRESSION_BY_COPY_NUMBER	12/932	100/21095	0.00151648	0.00732828	0.00464765	DCAF13/TXNL1/KPNA4/CMAS/PNPT1/DNAJC2/PAK2/MRPL47/GTF3A/CEBPG/PPFIA1/PDCD6
PID_TRKR_PATHWAY	9/932	62/21095	0.00152548	0.00736194	0.00466899	SQSTM1/RAP1B/HRAS/KRAS/RHOA/PTPN11/RIT1/RAC1/GIPC1
PENG_LEUCINE_DEPRIVATION_UP	15/932	142/21095	0.00156319	0.00752376	0.00477162	ISG20/SLC3A2/CEBPB/LRRC59/SWAP70/SPAG9/BUD31/CYB561D2/RNF187/GARS/MAP1LC3B/ATF4/SARS/HAX1/UBE2N
XU_GH1_AUTOCRINE_TARGETS_DN	15/932	142/21095	0.00156319	0.00752376	0.00477162	SLK/KRT80/EIF5/RHOQ/FAM102A/PMEPA1/RSL1D1/UGDH/JAK1/DDX39A/B4GALT1/CD44/IPO7/PLK2/TPM1
REACTOME_SIGNALLING_BY_NGF	20/932	217/21095	0.00158415	0.00761446	0.00482914	SQSTM1/NFKBIA/PPP2CB/HRAS/KRAS/MAP2K2/CLTA/IRAK1/RHOA/RALA/RIPK2/ARHGDIA/RIT1/RAC1/RELA/AATF/CALM1/AKAP13/YWHAB/RTN4
LEE_CALORIE_RESTRICTION_MUSCLE_DN	8/932	51/21095	0.00165808	0.00794864	0.00504108	PSMD8/AMD1/IRAK1/RIT1/SARS/DDX56/ITGAE/EIF1B
ZHAN_MULTIPLE_MYELOMA_CD1_AND_CD2_DN	8/932	51/21095	0.00165808	0.00794864	0.00504108	CLTB/GSTO1/IL6R/ABHD2/IFNGR1/MYC/UBE2B/APPL1
KYNG_RESPONSE_TO_H2O2_VIA_ERCC6_UP	7/932	40/21095	0.0016702	0.00797491	0.00505774	TRIP6/SLC20A2/TAF10/PABPC4/PPP1R2/MRPL19/TWF1
PID_IFNG_PATHWAY	7/932	40/21095	0.0016702	0.00797491	0.00505774	RAP1B/CEBPB/PTPN11/IFNGR1/JAK1/IRF1/PTGES2
REACTOME_APOPTOTIC_CLEAVAGE_OF_CELLULAR_PROTEINS	7/932	40/21095	0.0016702	0.00797491	0.00505774	LMNA/GSN/CASP7/FNTA/PLEC/VIM/BCAP31
UEDA_CENTRAL_CLOCK	11/932	88/21095	0.00168762	0.00804745	0.00510375	MANF/PLEKHA1/GADD45A/HSPD1/HSPA5/PKIB/ORMDL1/RBM3/PLK2/RPN2/HERPUD1
BURTON_ADIPOGENESIS_10	6/932	30/21095	0.00174713	0.0082765	0.00524901	VCL/NOL7/FAM107B/GYG1/LRRFIP1/MSMO1
PARK_TRETINOIN_RESPONSE_AND_PML_RARA_FUSION	6/932	30/21095	0.00174713	0.0082765	0.00524901	UPP1/IER3/PKN1/IRF1/TOP1/JUND
REACTOME_INTRINSIC_PATHWAY_FOR_APOPTOSIS	6/932	30/21095	0.00174713	0.0082765	0.00524901	CASP7/BBC3/PMAIP1/BID/YWHAB/CYCS
REACTOME_SIGNALING_BY_ROBO_RECEPTOR	6/932	30/21095	0.00174713	0.0082765	0.00524901	ENAH/RAC1/CAP1/PAK2/SRGAP1/VASP
WANG_METASTASIS_OF_BREAST_CANCER_ESR1_DN	6/932	30/21095	0.00174713	0.0082765	0.00524901	CAPN2/MAP4/PHF11/GOLM1/ZFP36L2/CD44
DAVICIONI_MOLECULAR_ARMS_VS_ERMS_UP	27/932	332/21095	0.00178061	0.00842399	0.00534256	CD47/CLIP1/LRRFIP2/TSPAN3/C16orf45/PAFAH1B1/HCCS/STC2/ADK/SH3GLB1/SPATS2L/PSMB2/GADD45A/EFHD2/RRAGA/CDYL/MAP1LC3B/ERP44/GOSR1/HPRT1/TFAP2A/ARPP19/TTC19/SYNCRIP/EIF1AX/DST/RBM8A
PASQUALUCCI_LYMPHOMA_BY_GC_STAGE_UP	24/932	283/21095	0.00180036	0.00850629	0.00539475	PPA1/CLTB/ANXA5/PAWR/CDV3/DUSP14/FADS3/PHLDA3/CEBPB/TSPAN15/MANF/AGPAT5/SLC25A33/MCFD2/LAPTM4B/ST14/CD2BP2/MTDH/LEPROTL1/CD44/SLC25A39/HSP90B1/SSR3/SPCS1
KOBAYASHI_EGFR_SIGNALING_24HR_DN	22/932	251/21095	0.0018139	0.00855906	0.00542821	TNFRSF12A/PHLDA2/UPP1/PPIF/NOP56/STEAP1/ODC1/KPNA2/TUBB4B/SNRPA1/SRM/IER3/EEF1E1/NOLC1/SRSF7/TUBA1B/SNRPD1/DDX39A/DUSP5/NME1/EXOSC8/PNN
YAO_TEMPORAL_RESPONSE_TO_PROGESTERONE_CLUSTER_9	10/932	76/21095	0.00183166	0.00863154	0.00547418	LGALS3/SDCBP/GSTO1/PSMB8/PFDN2/EMP1/FAM3C/SUGT1/TMOD3/TES
ELVIDGE_HYPOXIA_BY_DMOG_UP	14/932	130/21095	0.00184016	0.00866029	0.00549242	ISG20/S100A6/SAT1/PFKP/PLAUR/ZNF292/STC2/RBCK1/CD59/GDF15/ADM/GLRX/PGK1/DST
IKEDA_MIR30_TARGETS_UP	13/932	116/21095	0.0018457	0.00866374	0.00549461	KRAS/ASAP1/ACTN1/CAST/USP47/GOLGA4/IER5/PDCD10/UBE2D2/ARF4/YWHAZ/PPFIA1/CALM1
LINDGREN_BLADDER_CANCER_WITH_LOH_IN_CHR9Q	13/932	116/21095	0.0018457	0.00866374	0.00549461	EPRS/PTGR1/ISCU/PSMB7/ERP44/DPP7/ARPC5L/RAB14/IARS/ANP32B/UGCG/ATP6V1G1/SEC61B
PID_ECADHERIN_KERATINOCYTE_PATHWAY	5/932	21/21095	0.00187549	0.00878069	0.00556877	RHOA/ZYX/RAC1/CTNNA1/VASP
PID_P38_MK2_PATHWAY	5/932	21/21095	0.00187549	0.00878069	0.00556877	SFN/YWHAQ/YWHAH/YWHAZ/YWHAB
PAPASPYRIDONOS_UNSTABLE_ATEROSCLEROTIC_PLAQUE_UP	8/932	52/21095	0.001885	0.0088138	0.00558977	SAT1/SOD2/BAZ1A/CTSB/PLEKHB2/GRN/TRAM1/RPN2
HAHTOLA_MYCOSIS_FUNGOIDES_CD4_UP	9/932	64/21095	0.00191476	0.00892978	0.00566333	SOD2/PLAUR/CEBPD/RIPK2/ARPC1A/ADM/IER3/GLRX/ABHD5
HERNANDEZ_MITOTIC_ARREST_BY_DOCETAXEL_2_UP	9/932	64/21095	0.00191476	0.00892978	0.00566333	SQSTM1/SOD2/CD47/HMGA1/MGST1/IL32/GADD45A/PRSS23/TPR
FLECHNER_PBL_KIDNEY_TRANSPLANT_OK_VS_DONOR_DN	7/932	41/21095	0.00193846	0.00899377	0.00570391	MYL12B/RHEB/ANXA5/MIR22HG/DNAJB6/USP7/ATP6V1G1
KUROKAWA_LIVER_CANCER_CHEMOTHERAPY_DN	7/932	41/21095	0.00193846	0.00899377	0.00570391	S100A10/PPP2R2A/EEF1B2/ATP6V1D/RND3/CALM1/POLR2H
MALONEY_RESPONSE_TO_17AAG_UP	7/932	41/21095	0.00193846	0.00899377	0.00570391	ARPC3/IGFBP2/TAF10/CAPN1/MRPS6/PDAP1/HSPA8
WENG_POR_TARGETS_LIVER_UP	7/932	41/21095	0.00193846	0.00899377	0.00570391	HMOX1/ANXA5/PRNP/UGDH/IDI1/MSMO1/ETHE1
CHEN_LVAD_SUPPORT_OF_FAILING_HEART_UP	12/932	103/21095	0.00195751	0.00905881	0.00574516	VCL/NFKBIA/RNF115/CEBPB/CEBPD/FSTL3/AMD1/TIPARP/RND3/IER5/CYR61/ELF1
HASINA_NOL7_TARGETS_UP	4/932	13/21095	0.00196505	0.00905881	0.00574516	PLAUR/CD59/TIMP1/ADM
MULLIGAN_NTF3_SIGNALING_VIA_INSR_AND_IGF1R_DN	4/932	13/21095	0.00196505	0.00905881	0.00574516	PAWR/RAB9A/UGCG/WDR45
REACTOME_ACTIVATION_OF_CHAPERONES_BY_ATF6_ALPHA	4/932	13/21095	0.00196505	0.00905881	0.00574516	HSPA5/ATF4/DDIT3/HSP90B1
REACTOME_CASPASE_MEDIATED_CLEAVAGE_OF_CYTOSKELETAL_PROTEINS	4/932	13/21095	0.00196505	0.00905881	0.00574516	GSN/CASP7/PLEC/VIM
KOKKINAKIS_METHIONINE_DEPRIVATION_96HR_UP	13/932	117/21095	0.00199446	0.00918269	0.00582372	GSTO1/PLAUR/BTG3/YWHAQ/GSTP1/IGFBP2/CASP7/GADD45A/CFLAR/IFNGR1/TIMP1/IDI1/BID
PECE_MAMMARY_STEM_CELL_DN	15/932	146/21095	0.00205994	0.00947207	0.00600725	DEGS1/EMP1/XRCC5/MAP1LC3B/XRN2/JAK1/SRSF7/IDI1/JMJD1C/UBE2K/ITGB1/TBRG1/CALM1/TPM4/CA12
JOSEPH_RESPONSE_TO_SODIUM_BUTYRATE_UP	6/932	31/21095	0.00208656	0.00957006	0.0060694	SAT1/RHOA/GSTP1/TIMP1/NME1/SEC61B
SCIAN_INVERSED_TARGETS_OF_TP53_AND_TP73_DN	6/932	31/21095	0.00208656	0.00957006	0.0060694	ACTN1/YWHAQ/ETF1/DNAJB6/RELA/IFNGR2
CERVERA_SDHB_TARGETS_1_UP	13/932	118/21095	0.00215297	0.00986207	0.00625459	S100A6/FHL2/MYOF/TMEM40/C16orf45/LAMC2/KRT80/EDN1/CLIC6/GOLM1/IGFBP2/PRSS23/PMAIP1

## Sheet: up c5
Description	GeneRatio	BgRatio	pvalue	p.adjust	qvalue	geneID
GO_PROTEASOME_COMPLEX	37/897	76/17106	1.95709e-27	8.43114e-24	7.26389e-24	PSMD8/PSMA3/PSMD6/PSMD12/PSMC4/TXNL1/PSMB8/PSMD2/PSMC1/PSMD13/PSMD11/PSMA5/PSMA1/USP14/PSMD14/PSMB1/PSMC6/PSMD1/PSMC2/PSMB6/VCP/PSMC3/PSMD7/PSMC5/PSMB4/PSMB7/PSMB2/PSMD3/PSME2/ADRM1/UBQLN1/UBL4A/PSMG2/PSMB5/PSMB3/PSMA7/RAD23A
GO_ANTIGEN_PROCESSING_AND_PRESENTATION_OF_EXOGENOUS_PEPTIDE_ANTIGEN_VIA_MHC_CLASS_I	33/897	66/17106	4.35953e-25	9.39044e-22	8.09038e-22	PSMD8/PSMA3/PSMD6/PSMD12/PSMC4/PSMB8/PSMD2/PSMC1/PSMD13/PSMD11/PSMA5/HLA-C/HLA-B/PSMA1/PSMD14/PSMB1/PSMC6/PSMD1/PSMC2/PSMB6/PSMC3/PSMD7/PSMC5/PSMB4/PSMB7/HLA-E/PSMB2/PSMD3/PSME2/HLA-A/PSMB5/PSMB3/PSMA7
GO_REGULATION_OF_CELLULAR_AMINO_ACID_METABOLIC_PROCESS	32/897	66/17106	7.93988e-24	1.14017e-20	9.82316e-21	PSMD8/PSMA3/PSMD6/PSMD12/PSMC4/PSMB8/PSMD2/PSMC1/PSMD13/ODC1/PSMD11/PSMA5/PSMA1/PSMD14/PSMB1/PSMC6/PSMD1/PSMC2/PSMB6/PSMC3/PSMD7/PSMC5/PSMB4/PSMB7/PSMB2/PSMD3/PARK7/PSME2/AZIN1/PSMB5/PSMB3/PSMA7
GO_REGULATION_OF_RNA_STABILITY	44/897	139/17106	4.96912e-23	5.35174e-20	4.61082e-20	PSMD8/PSMA3/YBX1/PSMD6/PSMD12/PSMC4/PSMB8/PSMD2/PSMC1/PSMD13/PSMD11/PSMA5/PSMA1/PSMD14/PSMB1/PSMC6/PSMD1/PSMC2/PSMB6/DKC1/PSMC3/PSMD7/ZFP36L2/PSMC5/PSMB4/HNRNPR/PSMB7/PSMB2/PSMD3/EXOSC7/PSME2/CARHSP1/EIF4G1/PSMB5/YWHAZ/PSMB3/SYNCRIP/YWHAB/PSMA7/EXOSC8/YTHDF2/HSPA8/PABPC1/SERBP1
GO_INNATE_IMMUNE_RESPONSE_ACTIVATING_CELL_SURFACE_RECEPTOR_SIGNALING_PATHWAY	38/897	106/17106	3.01624e-22	2.59879e-19	2.239e-19	PSMD8/PSMA3/PSMD6/PSMD12/PSMC4/NFKBIA/HRAS/PSMB8/PSMD2/PSMC1/PSMD13/KRAS/PSMD11/PSMA5/PSMA1/PSMD14/PSMB1/PSMC6/PSMD1/PSMC2/PSMB6/PSMC3/PSMD7/PSMC5/PSMB4/BCL10/PSMB7/PSMB2/PSMD3/PSME2/PAK2/RELA/UBE2D2/UBE2D1/PSMB5/PSMB3/PSMA7/UBE2N
GO_PROTEASOMAL_PROTEIN_CATABOLIC_PROCESS	59/897	271/17106	3.25428e-21	2.33657e-18	2.01308e-18	PSMD8/PSMA3/PSMD6/PSMD12/PSMC4/PPP2CB/RNF115/PSMB8/PSMD2/PSMC1/PSMD13/PSMD11/PSMA5/PSMA1/PSMD14/PSMB1/PSMC6/RBCK1/PSMD1/PSMC2/PSMB6/NSFL1C/VCP/UBE2A/RNF126/PSMC3/RNF6/PSMD7/PSMC5/DERL2/PSMB4/PSMB7/PSMB2/PSMD3/UBE2D3/PSME2/RNF187/UBE2J2/UBQLN1/HSPA5/FBXW5/PMAIP1/UBE2D1/PSMB5/STUB1/UBE2K/RNF7/PSMB3/UBE2B/CCDC47/DNAJB9/PSMA7/DDIT3/NFE2L2/RAD23A/UBXN4/FAF2/HSP90B1/SEC61B
GO_ANTIGEN_PROCESSING_AND_PRESENTATION_OF_PEPTIDE_ANTIGEN_VIA_MHC_CLASS_I	34/897	91/17106	1.03095e-20	6.34475e-18	5.46635e-18	PSMD8/PSMA3/PSMD6/PSMD12/PSMC4/PSMB8/PSMD2/PSMC1/PSMD13/PSMD11/PSMA5/HLA-C/HLA-B/PSMA1/PSMD14/PSMB1/PSMC6/PSMD1/PSMC2/PSMB6/PSMC3/PSMD7/PSMC5/PSMB4/PSMB7/HLA-E/PSMB2/PSMD3/PSME2/HLA-A/PSMB5/PSMB3/PSMA7/BCAP31
GO_POSTTRANSCRIPTIONAL_REGULATION_OF_GENE_EXPRESSION	77/897	448/17106	1.2076e-20	6.50294e-18	5.60264e-18	PSMD8/PSMA3/YBX1/RAN/C1QBP/PSMD6/PSMD12/ZNF706/PSMC4/EPRS/DTD1/PSMB8/PSMD2/PSMC1/PSMD13/EIF5A/PSMD11/PSMA5/EIF5/EIF3I/EIF4A3/PSMA1/EIF4G2/PSMD14/NPM1/PSMB1/CDC123/EIF3A/PSMC6/EIF2S1/PSMD1/PSMC2/PSMB6/MAGOH/DKC1/EIF3D/DAPK3/PSMC3/PSMD7/ZFP36L2/ITGA2/DNAJC3/PSMC5/PSMB4/HNRNPR/EIF3M/PSMB7/PSMB2/PSMD3/EXOSC7/PSME2/CARHSP1/EIF4H/ETF1/EIF4E2/ATF4/EIF4A1/EIF4G1/PSMB5/YWHAZ/IARS/PSMB3/TPR/SYNCRIP/RBM3/YW…
GO_REGULATION_OF_CELLULAR_AMINE_METABOLIC_PROCESS	33/897	88/17106	3.35327e-20	1.6051e-17	1.38288e-17	PSMD8/PSMA3/PSMD6/PSMD12/PSMC4/PSMB8/PSMD2/PSMC1/PSMD13/ODC1/PSMD11/PSMA5/PSMA1/PSMD14/PSMB1/PSMC6/PSMD1/PSMC2/PSMB6/PSMC3/PSMD7/PSMC5/PSMB4/PSMB7/PSMB2/PSMD3/PARK7/PSME2/AZIN1/HPRT1/PSMB5/PSMB3/PSMA7
GO_NIK_NF_KAPPAB_SIGNALING	32/897	83/17106	4.65107e-20	1.89131e-17	1.62947e-17	PSMD8/UBE2M/PSMA3/PSMD6/PSMD12/PSMC4/PSMB8/PSMD2/PSMC1/PSMD13/PSMD11/PSMA5/IRAK1/PSMA1/PSMD14/PSMB1/PSMC6/PSMD1/PSMC2/PSMB6/PSMC3/PSMD7/PSMC5/PSMB4/PSMB7/PSMB2/PSMD3/PSME2/PSMB5/PPP4C/PSMB3/PSMA7
GO_CELL_SUBSTRATE_JUNCTION	71/897	398/17106	4.82925e-20	1.89131e-17	1.62947e-17	CD81/FHL2/CAPN2/SDCBP/ANXA5/CSRP1/MSN/MYH9/VCL/HMGA1/PLAUR/ARPC3/FLNA/KRAS/EZR/RAB10/MAP2K2/ACTR3/RHOA/ACTN1/RALA/NPM1/ADAM9/LIMS1/YWHAQ/CD59/TRIP6/PDCD6IP/ARF1/GSN/ITGA2/ENAH/ZYX/HSPA9/RAC1/FLII/RAB21/CAP1/CTNNA1/HSPA5/RND3/CNN3/PPIB/CAPN1/JAK1/PLEC/ARPC5/ARPC5L/AATF/YWHAZ/ITGB1/ARPC2/G3BP1/PPFIA1/ACTN4/TWF1/YWHAB/CD44/LAP3/RDX/TPM4/VIM/AHNAK/DST/TES/ITGB1BP1/VASP/HSPA8/PABPC1/PDLIM1/HSP90B1
GO_ANAPHASE_PROMOTING_COMPLEX_DEPENDENT_CATABOLIC_PROCESS	30/897	77/17106	4.83705e-19	1.7365e-16	1.49609e-16	PSMD8/PSMA3/PSMD6/PSMD12/PSMC4/PSMB8/PSMD2/PSMC1/PSMD13/PSMD11/PSMA5/PSMA1/PSMD14/PSMB1/PSMC6/PSMD1/PSMC2/PSMB6/PSMC3/PSMD7/PSMC5/PSMB4/PSMB7/PSMB2/PSMD3/PSME2/UBE2D1/PSMB5/PSMB3/PSMA7
GO_FC_EPSILON_RECEPTOR_SIGNALING_PATHWAY	40/897	142/17106	5.37482e-19	1.78113e-16	1.53454e-16	PSMD8/PSMA3/PSMD6/PSMD12/PSMC4/NFKBIA/HRAS/PSMB8/PSMD2/PSMC1/PSMD13/KRAS/PSMD11/PSMA5/PSMA1/PSMD14/PSMB1/PSMC6/PSMD1/PSMC2/PSMB6/PSMC3/PSMD7/PSMC5/PSMB4/BCL10/PSMB7/PSMB2/PSMD3/PSME2/RAC1/PAK2/RELA/UBE2D2/UBE2D1/PSMB5/PSMB3/CALM1/PSMA7/UBE2N
GO_FC_RECEPTOR_SIGNALING_PATHWAY	48/897	206/17106	9.17872e-19	2.82442e-16	2.4334e-16	PSMD8/PSMA3/PSMD6/PSMD12/PSMC4/NFKBIA/ARPC3/HRAS/PSMB8/PSMD2/PSMC1/PSMD13/KRAS/PSMD11/PSMA5/ACTR3/WASF2/PSMA1/PSMD14/PSMB1/ARPC1A/PSMC6/PSMD1/PSMC2/PSMB6/WASL/PSMC3/PSMD7/PSMC5/PSMB4/BCL10/PSMB7/PSMB2/PSMD3/PSME2/RAC1/PAK2/RELA/ARPC5/UBE2D2/UBE2D1/PSMB5/ARPC2/PSMB3/CALM1/ARPC4/PSMA7/UBE2N
GO_T_CELL_RECEPTOR_SIGNALING_PATHWAY	40/897	146/17106	1.60676e-18	4.61461e-16	3.97574e-16	PSMD8/PSMA3/PSMD6/PSMD12/PSMC4/NFKBIA/HRAS/PSMB8/PSMD2/PSMC1/PSMD13/PSMD11/PSMA5/PSMA1/RIPK2/PSMD14/PSMB1/PSMC6/RBCK1/PSMD1/PSMC2/PSMB6/PSMC3/PSMD7/PSMC5/PSMB4/BCL10/PSMB7/PSMB2/PSMD3/PSME2/PAK2/RELA/UBE2D2/UBE2D1/PSMB5/PSMB3/PSMA7/UBE2N/STOML2
GO_ACTIVATION_OF_INNATE_IMMUNE_RESPONSE	47/897	204/17106	3.46196e-18	9.32133e-16	8.03084e-16	PSMD8/PSMA3/PSMD6/PSMD12/PSMC4/S100A14/NFKBIA/HRAS/PSMB8/PSMD2/PSMC1/PSMD13/KRAS/PSMD11/PSMA5/IRAK1/PSMA1/RIPK2/PSMD14/PSMB1/PSMC6/PSMD1/PSMC2/PSMB6/PSMC3/PSMD7/PSMC5/PSMB4/BCL10/PSMB7/PSMB2/PSMD3/UBE2D3/PSME2/TNIP1/HSPD1/PAK2/CTSB/RELA/UBE2D2/TNIP2/UBE2D1/PSMB5/PSMB3/PSMA7/UBE2N/HSP90B1
GO_REGULATION_OF_CELLULAR_PROTEIN_CATABOLIC_PROCESS	55/897	274/17106	3.80449e-18	9.64102e-16	8.30627e-16	ANXA2/PSMD8/CD81/SDCBP/PSMA3/MSN/PSMD6/PSMD12/PSMC4/PSMB8/PSMD2/PSMC1/PSMD13/EZR/PSMD11/PSMA5/PSMA1/USP14/PSMD14/PSMB1/PSMC6/PSMD1/PSMC2/PSMB6/VCP/PSMC3/PSMD7/PSMC5/TMF1/PSMB4/PSMB7/PSMB2/PSMD3/PARK7/PSME2/UBQLN1/PDCL3/PSMG2/DDRGK1/UBE2D1/PSMB5/DYNC1LI1/GIPC1/STUB1/UBE2K/PSMB3/TPR/PSMA7/RDX/PLK2/PTTG1IP/NFE2L2/HERPUD1/RAD23A/BCAP31
GO_REGULATION_OF_LIGASE_ACTIVITY	37/897	130/17106	7.80076e-18	1.86698e-15	1.60851e-15	GCLM/PSMD8/PSMA3/PSMD6/PSMD12/PSMC4/PSMB8/PSMD2/PSMC1/PSMD13/PSMD11/PSMA5/DCUN1D5/PSMA1/PSMD14/PSMB1/PSMC6/PSMD1/PSMC2/PSMB6/PSMC3/PSMD7/PSMC5/PSMB4/PSMB7/PSMB2/PSMD3/PARK7/PSME2/UBE2D1/PSMB5/DYNC1LI1/STUB1/PSMB3/TPR/PSMA7/UBE2N
GO_POSITIVE_REGULATION_OF_LIGASE_ACTIVITY	34/897	110/17106	9.99341e-18	2.26587e-15	1.95218e-15	GCLM/PSMD8/PSMA3/PSMD6/PSMD12/PSMC4/PSMB8/PSMD2/PSMC1/PSMD13/PSMD11/PSMA5/DCUN1D5/PSMA1/PSMD14/PSMB1/PSMC6/PSMD1/PSMC2/PSMB6/PSMC3/PSMD7/PSMC5/PSMB4/PSMB7/PSMB2/PSMD3/PSME2/UBE2D1/PSMB5/STUB1/PSMB3/PSMA7/UBE2N
GO_POSITIVE_REGULATION_OF_PROTEIN_MODIFICATION_BY_SMALL_PROTEIN_CONJUGATION_OR_REMOVAL	45/897	196/17106	2.09749e-17	4.51799e-15	3.8925e-15	PSMD8/PSMA3/PSMD6/PSMD12/PSMC4/PSMB8/PSMD2/PSMC1/PSMD13/RASSF1/PSMD11/PSMA5/DCUN1D5/PSMA1/RIPK2/PSMD14/GNL3/PSMB1/PSMC6/PSMD1/PSMC2/PSMB6/VCP/PSMC3/PSMD7/PSMC5/PSMB4/BCL10/PSMB7/PSMB2/PSMD3/PSME2/UBQLN1/AIMP2/PHF23/HSPA5/NDFIP2/UBE2D1/PSMB5/STUB1/CTR9/PSMB3/PSMA7/PTTG1IP/UBE2N
GO_REGULATION_OF_PROTEIN_CATABOLIC_PROCESS	66/897	393/17106	2.64406e-17	5.35986e-15	4.61782e-15	ANXA2/PSMD8/CD81/SDCBP/PSMA3/MSN/PSMD6/PSMD12/PSMC4/FLNA/PSMB8/PSMD2/PSMC1/PSMD13/ODC1/EZR/PSMD11/PSMA5/PSMA1/USP14/PSMD14/PSMB1/ADAM9/PSMC6/PSMD1/RAB7A/PSMC2/PSMB6/VCP/TIPARP/PSMC3/PSMD7/SNX9/PSMC5/DERL2/TMF1/PSMB4/PSMB7/PSMB2/PSMD3/PARK7/PSME2/TIMP1/AZIN1/UBQLN1/PDCL3/RELA/PSMG2/DDRGK1/UBE2D1/PSMB5/DYNC1LI1/GIPC1/STUB1/UBE2K/PSMB3/TPR/PSMA7/PHB/RDX/PLK2/PTTG1IP/NFE2L2/HERPUD1/RAD23A/BCAP31
GO_POSITIVE_REGULATION_OF_PROTEOLYSIS	63/897	363/17106	2.73716e-17	5.35986e-15	4.61782e-15	PSMD8/PSMA3/PAWR/MYH9/PSMD6/PSMD12/PSMC4/PDCD5/IFT57/PSMB8/PSMD2/PSMC1/PSMD13/PSMD11/PSMA5/PSMA1/PSMD14/PSMB1/ADAM9/PSMC6/ARL6IP5/PSMD1/PSMC2/PSMB6/VCP/PDCD2/PSMC3/PSMD7/SNX9/GSN/PSMC5/PSMB4/PRELID1/BCL10/CASP7/PSMB7/PSMB2/PSMD3/PSME2/MYC/ADRM1/UBQLN1/HSPD1/CYR61/DDRGK1/BBC3/PMAIP1/UBE2D1/PSMB5/STUB1/BID/MTCH1/ANP32B/PSMB3/AURKAIP1/PSMA7/PHB/PLK2/CYCS/NFE2L2/HERPUD1/BCAP31/PDCD6
GO_ANCHORING_JUNCTION	75/897	489/17106	3.17475e-17	5.94645e-15	5.12319e-15	CD81/FHL2/CAPN2/SDCBP/ANXA5/CSRP1/MSN/MYH9/VCL/HMGA1/PLAUR/ARPC3/FLNA/KRAS/EZR/KRT80/RAB10/MAP2K2/PKP3/ACTR3/RHOA/ACTN1/RALA/NPM1/ADAM9/LIMS1/YWHAQ/CD59/TRIP6/PDCD6IP/ARF1/GSN/ITGA2/ENAH/ZYX/HSPA9/RAC1/FLII/RAB21/CAP1/CTNNA1/HSPA5/RND3/CNN3/PPIB/CAPN1/JAK1/PLEC/ARPC5/ARPC5L/AATF/YWHAZ/ITGB1/ARPC2/G3BP1/PPFIA1/B4GALT1/ACTN4/TWF1/YWHAB/CD44/LAP3/RDX/TPM4/VIM/AHNAK/DST/TES/ITGB1BP1/VASP/PNN/HSPA8/PA…
GO_PROTEASOME_ACCESSORY_COMPLEX	17/897	24/17106	3.62106e-17	6.4998e-15	5.59994e-15	PSMD8/PSMD6/PSMD12/PSMC4/PSMD2/PSMC1/PSMD13/PSMD11/PSMD14/PSMC6/PSMD1/PSMC2/PSMC3/PSMD7/PSMC5/PSMD3/PSME2
GO_POSITIVE_REGULATION_OF_CELLULAR_PROTEIN_CATABOLIC_PROCESS	43/897	192/17106	2.88266e-16	4.96741e-14	4.27969e-14	PSMD8/CD81/PSMA3/MSN/PSMD6/PSMD12/PSMC4/PSMB8/PSMD2/PSMC1/PSMD13/EZR/PSMD11/PSMA5/PSMA1/PSMD14/PSMB1/PSMC6/PSMD1/PSMC2/PSMB6/VCP/PSMC3/PSMD7/PSMC5/PSMB4/PSMB7/PSMB2/PSMD3/PSME2/UBQLN1/DDRGK1/UBE2D1/PSMB5/STUB1/PSMB3/PSMA7/RDX/PLK2/PTTG1IP/NFE2L2/HERPUD1/BCAP31
GO_POSITIVE_REGULATION_OF_INNATE_IMMUNE_RESPONSE	49/897	246/17106	3.70233e-16	6.13447e-14	5.28518e-14	PSMD8/PSMA3/PSMD6/PSMD12/PSMC4/S100A14/NFKBIA/HRAS/PSMB8/PSMD2/PSMC1/PSMD13/KRAS/PSMD11/PSMA5/IRAK1/PSMA1/RIPK2/PSMD14/PSMB1/PSMC6/PSMD1/PSMC2/PSMB6/PSMC3/PSMD7/PSMC5/PSMB4/BCL10/PSMB7/HLA-E/PSMB2/PSMD3/UBE2D3/PSME2/TNIP1/HSPD1/PAK2/CTSB/RELA/UBE2D2/TNIP2/UBE2D1/PSMB5/UBE2K/PSMB3/PSMA7/UBE2N/HSP90B1
GO_REGULATION_OF_PROTEIN_UBIQUITINATION_INVOLVED_IN_UBIQUITIN_DEPENDENT_PROTEIN_CATABOLIC_PROCESS	31/897	103/17106	6.47597e-16	1.03328e-13	8.90225e-14	PSMD8/PSMA3/PSMD6/PSMD12/PSMC4/PSMB8/PSMD2/PSMC1/PSMD13/PSMD11/PSMA5/PSMA1/PSMD14/PSMB1/PSMC6/PSMD1/PSMC2/PSMB6/PSMC3/PSMD7/PSMC5/PSMB4/PSMB7/PSMB2/PSMD3/PSME2/PDCL3/UBE2D1/PSMB5/PSMB3/PSMA7
GO_REGULATION_OF_PROTEIN_MODIFICATION_BY_SMALL_PROTEIN_CONJUGATION_OR_REMOVAL	52/897	280/17106	9.88124e-16	1.5203e-13	1.30982e-13	PSMD8/PSMA3/PSMD6/PSMD12/PSMC4/PSMB8/PSMD2/PSMC1/GTPBP4/PSMD13/RASSF1/PSMD11/PSMA5/DCUN1D5/PSMA1/RIPK2/PSMD14/GNL3/PSMB1/PSMC6/PSMD1/DNAJA1/PSMC2/PSMB6/VCP/PSMC3/PSMD7/PSMC5/PSMB4/BCL10/PSMB7/PSMB2/PSMD3/PARK7/PSME2/UBQLN1/AIMP2/PHF23/HSPA5/PDCL3/NDFIP2/UBE2D1/PSMB5/DYNC1LI1/STUB1/CTR9/PSMB3/TPR/PSMA7/PTTG1IP/UBE2N/HERPUD1
GO_MYELIN_SHEATH	39/897	168/17106	1.98399e-15	2.94726e-13	2.53922e-13	ANXA2/TKT/ENO1/NDUFV2/MSN/CCT5/VDAC2/GSTO1/CCT3/SLC25A3/EZR/TUBB4B/ATP1B1/CCT2/RALA/CD59/VCP/PDCD6IP/GSN/TCP1/HSPA9/UQCRFS1/SLC25A5/HSPA5/WDR1/TUBA1B/MDH2/PDHA1/ITGB1/STIP1/NME1/MDH1/PHB/RDX/PGAM1/PMP22/HSPA8/SOD1/COX5A
GO_ANTIGEN_PROCESSING_AND_PRESENTATION_OF_PEPTIDE_ANTIGEN	40/897	177/17106	2.29869e-15	3.30092e-13	2.84393e-13	PSMD8/PSMA3/PSMD6/PSMD12/PSMC4/DCTN6/PSMB8/PSMD2/PSMC1/PSMD13/PSMD11/PSMA5/HLA-C/CLTA/HLA-B/PSMA1/PSMD14/PSMB1/PSMC6/PSMD1/RAB7A/PSMC2/PSMB6/PSMC3/PSMD7/ARF1/PSMC5/PSMB4/PSMB7/HLA-E/PSMB2/PSMD3/PSME2/DYNC1H1/HLA-A/PSMB5/PSMB3/PSMA7/BCAP31/CTSD
GO_REGULATION_OF_ESTABLISHMENT_OF_PLANAR_POLARITY	31/897	110/17106	4.99647e-15	6.94348e-13	5.98219e-13	PSMD8/PSMA3/PSMD6/PSMD12/PSMC4/PSMB8/PSMD2/PSMC1/PSMD13/PSMD11/PSMA5/RHOA/PSMA1/PSMD14/PSMB1/PSMC6/PSMD1/PSMC2/PSMB6/PSMC3/PSMD7/PSMC5/PSMB4/PSMB7/PSMB2/PSMD3/PSME2/RAC1/PSMB5/PSMB3/PSMA7
GO_REGULATION_OF_INNATE_IMMUNE_RESPONSE	58/897	357/17106	1.09549e-14	1.47481e-12	1.27063e-12	PSMD8/PSMA3/C1QBP/PSMD6/PSMD12/PSMC4/S100A14/NFKBIA/HRAS/PSMB8/PSMD2/PSMC1/PSMD13/KRAS/PSMD11/PSMA5/HLA-B/IRAK1/PSMA1/RIPK2/PSMD14/PSMB1/PSMC6/PSMD1/PSMC2/PSMB6/PTPN11/PSMC3/PSMD7/PSMC5/PSMB4/BCL10/PSMB7/HLA-E/PSMB2/PSMD3/UBE2D3/IFNGR1/PSME2/TNIP1/UBQLN1/HSPD1/PAK2/CTSB/JAK1/HLA-A/RELA/UBE2D2/IRF1/TNIP2/UBE2D1/PSMB5/IFNGR2/UBE2K/PSMB3/PSMA7/UBE2N/HSP90B1
GO_ANTIGEN_RECEPTOR_MEDIATED_SIGNALING_PATHWAY	41/897	195/17106	1.43956e-14	1.87927e-12	1.6191e-12	PSMD8/PSMA3/PSMD6/PSMD12/PSMC4/NFKBIA/HRAS/PSMB8/PSMD2/PSMC1/PSMD13/PSMD11/PSMA5/PSMA1/RIPK2/PSMD14/PSMB1/PSMC6/RBCK1/PSMD1/PSMC2/PSMB6/PLEKHA1/PSMC3/PSMD7/PSMC5/PSMB4/BCL10/PSMB7/PSMB2/PSMD3/PSME2/PAK2/RELA/UBE2D2/UBE2D1/PSMB5/PSMB3/PSMA7/UBE2N/STOML2
GO_NEGATIVE_REGULATION_OF_PROTEIN_MODIFICATION_BY_SMALL_PROTEIN_CONJUGATION_OR_REMOVAL	34/897	139/17106	2.44654e-14	3.09991e-12	2.67075e-12	PSMD8/PSMA3/PSMD6/PSMD12/PSMC4/PSMB8/PSMD2/PSMC1/GTPBP4/PSMD13/PSMD11/PSMA5/PSMA1/PSMD14/PSMB1/PSMC6/PSMD1/DNAJA1/PSMC2/PSMB6/PSMC3/PSMD7/PSMC5/PSMB4/PSMB7/PSMB2/PSMD3/PARK7/PSME2/PDCL3/UBE2D1/PSMB5/PSMB3/PSMA7
GO_TUMOR_NECROSIS_FACTOR_MEDIATED_SIGNALING_PATHWAY	31/897	118/17106	4.18028e-14	5.14533e-12	4.43298e-12	TNFRSF12A/PSMD8/PSMA3/PSMD6/PSMD12/PSMC4/PSMB8/PSMD2/PSMC1/PSMD13/PSMD11/PSMA5/PSMA1/PSMD14/PSMB1/PSMC6/PSMD1/PSMC2/PSMB6/PSMC3/PSMD7/PSMC5/PSMB4/PSMB7/PSMB2/PSMD3/PSME2/TNFRSF1A/PSMB5/PSMB3/PSMA7
GO_POSITIVE_REGULATION_OF_CANONICAL_WNT_SIGNALING_PATHWAY	31/897	119/17106	5.37518e-14	6.4323e-12	5.54178e-12	PSMD8/PSMA3/PSMD6/PSMD12/PSMC4/PSMB8/PSMD2/PSMC1/PSMD13/PSMD11/PSMA5/PSMA1/PSMD14/PSMB1/PSMC6/PSMD1/PSMC2/PSMB6/DAPK3/PSMC3/PSMD7/PSMC5/PSMB4/PSMB7/PSMB2/PSMD3/PSME2/PSMB5/PSMB3/PSMA7/VPS35
GO_ANTIGEN_PROCESSING_AND_PRESENTATION	42/897	213/17106	7.09595e-14	8.26198e-12	7.11815e-12	RAB32/PSMD8/PSMA3/PSMD6/PSMD12/PSMC4/DCTN6/PSMB8/PSMD2/PSMC1/PSMD13/RAB10/PSMD11/PSMA5/HLA-C/CLTA/HLA-B/PSMA1/PSMD14/PSMB1/PSMC6/PSMD1/RAB7A/PSMC2/PSMB6/PSMC3/PSMD7/ARF1/PSMC5/PSMB4/PSMB7/HLA-E/PSMB2/PSMD3/PSME2/DYNC1H1/HLA-A/PSMB5/PSMB3/PSMA7/BCAP31/CTSD
GO_POSITIVE_REGULATION_OF_PROTEIN_CATABOLIC_PROCESS	47/897	263/17106	1.08232e-13	1.22701e-11	1.05713e-11	PSMD8/CD81/PSMA3/MSN/PSMD6/PSMD12/PSMC4/PSMB8/PSMD2/PSMC1/PSMD13/EZR/PSMD11/PSMA5/PSMA1/PSMD14/PSMB1/ADAM9/PSMC6/PSMD1/RAB7A/PSMC2/PSMB6/VCP/TIPARP/PSMC3/PSMD7/SNX9/PSMC5/PSMB4/PSMB7/PSMB2/PSMD3/PSME2/UBQLN1/DDRGK1/UBE2D1/PSMB5/STUB1/PSMB3/PSMA7/RDX/PLK2/PTTG1IP/NFE2L2/HERPUD1/BCAP31
GO_IMMUNE_RESPONSE_REGULATING_CELL_SURFACE_RECEPTOR_SIGNALING_PATHWAY	52/897	323/17106	3.91098e-13	4.32013e-11	3.72203e-11	PSMD8/PSMA3/PSMD6/PSMD12/PSMC4/NFKBIA/ARPC3/HRAS/PSMB8/PSMD2/PSMC1/PSMD13/KRAS/PSMD11/PSMA5/ACTR3/WASF2/PSMA1/RIPK2/PSMD14/PSMB1/ARPC1A/PSMC6/RBCK1/PSMD1/PSMC2/PSMB6/PLEKHA1/WASL/PSMC3/PSMD7/PSMC5/PSMB4/BCL10/PSMB7/PSMB2/PSMD3/PSME2/RAC1/PAK2/RELA/ARPC5/UBE2D2/UBE2D1/PSMB5/ARPC2/PSMB3/CALM1/ARPC4/PSMA7/UBE2N/STOML2
GO_ACTIVATION_OF_IMMUNE_RESPONSE	61/897	427/17106	8.13498e-13	8.76137e-11	7.5484e-11	PSMD8/PSMA3/C1QBP/PSMD6/PSMD12/PSMC4/S100A14/NFKBIA/ARPC3/HRAS/PSMB8/PSMD2/PSMC1/PSMD13/KRAS/PSMD11/PSMA5/IRAK1/ACTR3/WASF2/PSMA1/RIPK2/PSMD14/PSMB1/ARPC1A/PSMC6/RBCK1/PSMD1/PSMC2/PSMB6/PLEKHA1/WASL/PSMC3/PSMD7/PSMC5/PSMB4/BCL10/PSMB7/PSMB2/PSMD3/UBE2D3/PSME2/RAC1/TNIP1/HSPD1/PAK2/CTSB/RELA/ARPC5/UBE2D2/TNIP2/UBE2D1/PSMB5/CD55/ARPC2/PSMB3/ARPC4/PSMA7/UBE2N/STOML2/HSP90B1
GO_NON_CANONICAL_WNT_SIGNALING_PATHWAY	32/897	140/17106	1.05158e-12	1.10493e-10	9.51955e-11	PSMD8/PSMA3/PSMD6/PSMD12/PSMC4/PSMB8/PSMD2/PSMC1/PSMD13/PSMD11/PSMA5/RHOA/PSMA1/PSMD14/PSMB1/PSMC6/PSMD1/PSMC2/PSMB6/PSMC3/PSMD7/PSMC5/PSMB4/PSMB7/PSMB2/PSMD3/PSME2/RAC1/PSMB5/PSMB3/CALM1/PSMA7
GO_PROTEIN_POLYUBIQUITINATION	43/897	243/17106	1.73293e-12	1.7775e-10	1.53141e-10	PSMD8/PSMA3/PSMD6/PSMD12/PSMC4/RNF115/PSMB8/PSMD2/PSMC1/PSMD13/PSMD11/PSMA5/PSMA1/PSMD14/PSMB1/PSMC6/RBCK1/PSMD1/PSMC2/PSMB6/UBE2A/RNF126/PSMC3/RNF6/PSMD7/PSMC5/PSMB4/PSMB7/PSMB2/PSMD3/UBE2D3/PSME2/RNF187/UBE2J2/UBE2D2/UBE2D1/PSMB5/STUB1/UBE2K/PSMB3/UBE2B/PSMA7/UBE2N
GO_TRANSLATION_FACTOR_ACTIVITY_RNA_BINDING	25/897	89/17106	2.38763e-12	2.39207e-10	2.0609e-10	EIF6/EIF1AY/EIF5A/EIF5/GSPT1/EIF3I/EIF4G2/EIF3A/EIF2S1/EEF1B2/COPS5/EIF3D/EIF3M/TSFM/EIF4H/ETF1/EIF4E2/EEF1E1/EIF4A1/EIF4G1/EIF1AX/EIF1B/EIF3G/MCTS1/EIF3B
GO_POSITIVE_REGULATION_OF_CATABOLIC_PROCESS	57/897	395/17106	3.08785e-12	3.02329e-10	2.60473e-10	SQSTM1/PSMD8/CD81/PSMA3/MSN/PSMD6/PSMD12/PSMC4/PSMB8/PSMD2/PSMC1/PSMD13/EZR/PSMD11/PSMA5/PSMA1/RIPK2/PSMD14/PSMB1/ADAM9/PSMC6/PSMD1/RAB7A/PSMC2/PSMB6/VCP/SH3GLB1/TIPARP/PSMC3/PSMD7/ZFP36L2/SNX9/PSMC5/PSMB4/HNRNPR/PSMB7/PSMB2/PSMD3/PARK7/PSME2/UBQLN1/PNPT1/MTDH/ABHD5/DDRGK1/UBE2D1/PSMB5/STUB1/PSMB3/PSMA7/RDX/PLK2/PTTG1IP/NFE2L2/HERPUD1/BCAP31/PABPC1
GO_TRANSLATION_INITIATION_FACTOR_ACTIVITY	19/897	51/17106	3.84546e-12	3.68139e-10	3.17172e-10	EIF6/EIF1AY/EIF5/EIF3I/EIF4G2/EIF3A/EIF2S1/COPS5/EIF3D/EIF3M/EIF4H/EIF4E2/EIF4A1/EIF4G1/EIF1AX/EIF1B/EIF3G/MCTS1/EIF3B
GO_REGULATION_OF_CELLULAR_KETONE_METABOLIC_PROCESS	35/897	173/17106	4.02435e-12	3.76889e-10	3.24711e-10	PSMD8/PSMA3/PSMD6/PSMD12/PSMC4/FABP3/PSMB8/PSMD2/PSMC1/PSMD13/ODC1/PSMD11/PSMA5/PSMA1/PSMD14/PSMB1/PSMC6/PSMD1/PSMC2/PSMB6/PSMC3/PSMD7/PSMC5/PSMB4/PSMB7/PSMB2/PSMD3/PARK7/PSME2/AZIN1/ACADVL/PDHA1/PSMB5/PSMB3/PSMA7
GO_POSITIVE_REGULATION_OF_WNT_SIGNALING_PATHWAY	32/897	152/17106	1.10825e-11	1.01582e-09	8.75181e-10	PSMD8/PSMA3/PSMD6/PSMD12/PSMC4/MBD2/PSMB8/PSMD2/PSMC1/PSMD13/PSMD11/PSMA5/PSMA1/PSMD14/PSMB1/PSMC6/PSMD1/PSMC2/PSMB6/DAPK3/PSMC3/PSMD7/PSMC5/PSMB4/PSMB7/PSMB2/PSMD3/PSME2/PSMB5/PSMB3/PSMA7/VPS35
GO_UBIQUITIN_LIKE_PROTEIN_LIGASE_BINDING	43/897	264/17106	2.96458e-11	2.66071e-09	2.29235e-09	SQSTM1/UBE2M/VCL/NFKBIA/CEBPB/CCT2/RALA/DNAJA1/VCP/UBE2A/TSG101/NAE1/SNX9/TCP1/BCL10/XRCC5/HSPA9/TMBIM6/UBE2J2/SLC25A5/RRAGA/HSPD1/CCDC50/HSPA5/MAP1LC3B/EIF4E2/DNM1L/JAK1/MAP1LC3A/RELA/UBE2I/TUBA1B/USP7/DDRGK1/PRDX6/YWHAZ/STUB1/UBE2K/BID/UBE2B/UBE2N/FAF2/HSPA8
GO_POSITIVE_REGULATION_OF_DEFENSE_RESPONSE	52/897	364/17106	4.15556e-11	3.6535e-09	3.14769e-09	PSMD8/CD47/PSMA3/PSMD6/PSMD12/PSMC4/S100A14/NFKBIA/HRAS/PSMB8/PSMD2/PSMC1/PSMD13/KRAS/PSMD11/PSMA5/IRAK1/PSMA1/RIPK2/PSMD14/PSMB1/PSMC6/PSMD1/PSMC2/PSMB6/PSMC3/PSMD7/ITGA2/PSMC5/PSMB4/BCL10/PSMB7/HLA-E/PSMB2/PSMD3/UBE2D3/PSME2/TNFRSF1A/TNIP1/HSPD1/PAK2/CTSB/RELA/UBE2D2/TNIP2/UBE2D1/PSMB5/UBE2K/PSMB3/PSMA7/UBE2N/HSP90B1
GO_NEGATIVE_REGULATION_OF_CANONICAL_WNT_SIGNALING_PATHWAY	32/897	162/17106	6.49671e-11	5.59756e-09	4.82261e-09	PSMD8/PSMA3/PSMD6/PSMD12/PSMC4/PSMB8/PSMD2/PSMC1/PSMD13/PSMD11/PSMA5/PSMA1/PSMD14/PSMB1/PSMC6/PSMD1/PSMC2/PSMB6/PSMC3/PSMD7/PSMC5/IGFBP2/PSMB4/PSMB7/PSMB2/PSMD3/PSME2/PSMB5/G3BP1/PSMB3/PSMA7/DDIT3
GO_THREONINE_TYPE_PEPTIDASE_ACTIVITY	12/897	21/17106	7.62685e-11	6.44245e-09	5.55052e-09	PSMA3/PSMB8/PSMA5/PSMA1/PSMB1/PSMB6/PSMB4/PSMB7/PSMB2/PSMB5/PSMB3/PSMA7
GO_RIBONUCLEOPROTEIN_COMPLEX_BIOGENESIS	58/897	440/17106	8.22629e-11	6.73224e-09	5.80019e-09	RPS4Y1/ISG20/SBDS/EIF6/RAN/C1QBP/STRAP/DCAF13/NOP56/GTPBP4/EIF3I/EIF4A3/DDX21/SNRPB/EBNA1BP2/NPM1/GNL3/CDC123/EIF3A/KRR1/RRS1/DKC1/EIF3D/RIOK3/SRFBP1/NIP7/EIF3M/UTP18/EXOSC7/RPL7L1/MRTO4/EIF4H/CD2BP2/XRN2/MPHOSPH10/WDR43/DYNC1H1/NOLC1/ZNF622/RRP1/IMP4/RRP36/PNO1/BRIX1/SNRPD1/NOP16/AATF/WDR46/WDR74/DDX56/EXOSC8/SRSF9/EIF3G/RPF2/SCAF11/MCTS1/EIF3B/MRPL20
GO_REGULATION_OF_PROTEIN_STABILITY	38/897	221/17106	8.28247e-11	6.73224e-09	5.80019e-09	PSMD8/CD81/CCT8/CCT6A/CCT5/ATP1B3/FLNA/CCT3/GTPBP4/KRAS/RASSF1/ATP1B1/CCT2/SH3GLB1/CCT7/GSN/TCP1/PARK7/HSPD1/STX12/PPIB/ZSWIM7/PDCD10/SUGT1/USP7/TNIP2/BAG3/GIPC1/STUB1/LAMP2/TBRG1/TPR/UBE2B/VPS35/CCT4/PHB/KHDRBS1/HSPA8
GO_RESPONSE_TO_ENDOPLASMIC_RETICULUM_STRESS	39/897	233/17106	1.07621e-10	8.58575e-09	7.3971e-09	PSMC4/PPP2CB/PSMC1/CEBPB/HDGF/LMNA/STC2/ATP6V0D1/PSMC6/EIF2S1/PSMC2/VCP/PSMC3/DNAJC3/PSMC5/DERL2/TMBIM6/UBE2J2/UBQLN1/HSPA5/CREB3/ERP44/ATF4/ACADVL/DDRGK1/BBC3/PMAIP1/STUB1/UBE2K/UFM1/CCDC47/DNAJB9/DDIT3/NFE2L2/HERPUD1/UBXN4/FAF2/HSP90B1/SEC61B
GO_CYTOSOLIC_PROTEASOME_COMPLEX	9/897	11/17106	1.44217e-10	1.12961e-08	9.7322e-09	PSMC4/PSMD2/PSMC1/PSMD14/PSMC6/PSMD1/PSMC2/PSMC3/PSMC5
GO_UNFOLDED_PROTEIN_BINDING	24/897	100/17106	2.43975e-10	1.87686e-08	1.61702e-08	CCT8/CCT6A/CCT5/CCT3/TUBB4B/CCT2/NPM1/DNAJA1/TOMM20/CCT7/TCP1/PFDN2/HSPA9/DNAJA2/HSPD1/HSPA5/PPIB/DNAJB6/GRPEL1/CCT4/PTGES3/NAP1L4/HSPA8/HSP90B1
GO_REGULATION_OF_TELOMERASE_RNA_LOCALIZATION_TO_CAJAL_BODY	10/897	15/17106	3.53537e-10	2.672e-08	2.30207e-08	CCT8/CCT6A/CCT5/CCT3/CCT2/DKC1/CCT7/TCP1/CCT4/RUVBL1
GO_REGULATION_OF_MITOTIC_CELL_CYCLE	58/897	468/17106	9.20824e-10	6.8395e-08	5.89261e-08	PSMD8/PIM3/SDCBP/PSMA3/PSMD6/PSMD12/PSMC4/SFN/HRAS/PSMB8/PSMD2/PSMC1/BTG3/PAFAH1B1/PSMD13/DYNLT3/PSMD11/PSMA5/EDN1/CHMP2B/PSMA1/PSMD14/NPM1/PSMB1/CDC123/PSMC6/PSMD1/PSMC2/PSMB6/NAE1/PTPN11/PDCD6IP/DAPK3/PSMC3/PSMD7/PSMC5/PSMB4/CHMP4C/PSMB7/PSMB2/PSMD3/GADD45A/PSME2/USP47/PRMT1/TMOD3/PSMG2/UBE2D1/PSMB5/AATF/DYNC1LI1/BID/PSMB3/AURKAIP1/TPR/PSMA7/RDX/PLK2
GO_NEGATIVE_REGULATION_OF_TRANSFERASE_ACTIVITY	48/897	351/17106	1.05865e-09	7.72994e-08	6.65977e-08	PSMD8/PSMA3/DUSP14/PSMD6/PSMD12/PSMC4/SFN/PSMB8/PSMD2/PSMC1/PSMD13/PSMD11/PSMA5/PSMA1/PSMD14/NPM1/PSMB1/MVP/PSMC6/PSMD1/GSTP1/DNAJA1/PSMC2/PSMB6/PSMC3/PSMD7/DNAJC3/PSMC5/PSMB4/PSMB7/PSMB2/PSMD3/GADD45A/PARK7/PSME2/PAK2/PKIB/PKN1/SNX6/UBE2D1/PSMB5/DUSP5/PSMB3/WNK1/PSMA7/ITGB1BP1/IBTK/ERRFI1
GO_REGULATION_OF_ORGAN_MORPHOGENESIS	38/897	242/17106	1.23383e-09	8.85891e-08	7.63244e-08	PSMD8/PSMA3/PSMD6/PSMD12/PSMC4/PSMB8/PSMD2/PSMC1/PSMD13/PSMD11/PSMA5/EDN1/RHOA/PSMA1/PSMD14/PSMB1/PSMC6/PSMD1/PSMC2/PSMB6/TACSTD2/PSMC3/PSMD7/PSMC5/PSMB4/PSMB7/PSMB2/PSMD3/PSME2/RAC1/MYC/NTN4/GNG5/PSMB5/TFAP2A/PSMB3/B4GALT1/PSMA7
GO_RESPONSE_TO_TOPOLOGICALLY_INCORRECT_PROTEIN	30/897	163/17106	1.52881e-09	1.07969e-07	9.30211e-08	HDGF/LMNA/STC2/ATP6V0D1/EIF2S1/DNAJA1/MANF/VCP/RNF126/DNAJC3/DERL2/TMBIM6/UBE2J2/HSPD1/HSPA5/CREB3/ERP44/ATF4/HSPA4/ACADVL/STUB1/DNAJB9/DDIT3/NFE2L2/HERPUD1/UBXN4/FAF2/HSPA8/HSP90B1/SEC61B
GO_PROTEIN_STABILIZATION	26/897	131/17106	3.59232e-09	2.49609e-07	2.15052e-07	CCT8/CCT6A/CCT5/ATP1B3/FLNA/CCT3/GTPBP4/RASSF1/ATP1B1/CCT2/CCT7/TCP1/PARK7/HSPD1/STX12/PPIB/ZSWIM7/PDCD10/USP7/TNIP2/BAG3/LAMP2/TBRG1/UBE2B/CCT4/PHB
GO_REGULATION_OF_PROTEIN_LOCALIZATION_TO_CHROMOSOME_TELOMERIC_REGION	9/897	14/17106	4.54809e-09	3.11003e-07	2.67946e-07	CCT8/CCT6A/CCT5/CCT2/GNL3/DKC1/CCT7/TCP1/CCT4
GO_RESPONSE_TO_TUMOR_NECROSIS_FACTOR	36/897	233/17106	5.24114e-09	3.52794e-07	3.03951e-07	TNFRSF12A/PSMD8/PSMA3/PSMD6/PSMD12/PSMC4/PSMB8/PSMD2/PSMC1/PSMD13/CXCL16/PSMD11/PSMA5/EDN1/PSMA1/PSMD14/PSMB1/ADAM9/PSMC6/PSMD1/PSMC2/PSMB6/PSMC3/PSMD7/PSMC5/PSMB4/PSMB7/PSMB2/PSMD3/PSME2/TNFRSF1A/RELA/PSMB5/PSMB3/PSMA7/NFE2L2
GO_ERAD_PATHWAY	19/897	74/17106	5.39963e-09	3.57871e-07	3.08325e-07	PSMC4/PSMC1/PSMC6/PSMC2/VCP/PSMC3/PSMC5/DERL2/UBE2J2/UBQLN1/HSPA5/STUB1/CCDC47/DNAJB9/HERPUD1/UBXN4/FAF2/HSP90B1/SEC61B
GO_CYTOSOLIC_PART	35/897	223/17106	5.62729e-09	3.67309e-07	3.16457e-07	RPS4Y1/ENO1/CCT8/PSMC4/CCT6A/CCT5/CCT3/PSMD2/PSMC1/BLOC1S2/CCT2/BCAS4/PSMD14/PSMC6/FAM96B/PSMD1/PSMC2/RPL22L1/PSMC3/CCT7/PSMC5/TCP1/CFLAR/RPL7L1/MRTO4/UBL4A/STX12/MRPL4/ZNF622/MRPS18C/NAA10/CCT4/RPL39L/MCTS1/RPL36AL
GO_GTPASE_ACTIVITY	37/897	246/17106	6.79061e-09	4.36626e-07	3.76177e-07	RAB32/TUBA1C/RHEB/RAN/GNAS/RAP1B/HRAS/GTPBP4/KRAS/RHOD/RAB9A/RAB10/EIF5/TUBB4B/GSPT1/RHOQ/RHOA/TUBA4A/RALA/GNL3/RAB7A/ARF1/RASEF/RAB22A/RIT1/RAC1/RRAGA/RAB21/RND3/ARL8A/DNM1L/RAB18/TUBA1B/ARL1/GNG5/ARF4/RAB14
GO_POSITIVE_REGULATION_OF_CELLULAR_PROTEIN_LOCALIZATION	47/897	360/17106	7.1938e-09	4.55749e-07	3.92652e-07	PSMD8/MSN/CCT8/CCT6A/CCT5/SFN/PDCD5/STX3/FLNA/CCT3/EZR/RHOA/CCT2/GNL3/RBCK1/YWHAQ/YWHAH/SH3GLB1/DKC1/TRIP6/CCT7/TCP1/PSMB7/UBE2D3/PARK7/UBE2J2/KIF5B/LEPROT/BBC3/PMAIP1/YWHAZ/WDR46/ITGB1/BID/NPTN/ANP32B/TPR/UGCG/YWHAB/CCT4/B3GAT3/RDX/RUVBL1/NUTF2/BCAP31/ITGB1BP1/EMD
GO_REGULATION_OF_ESTABLISHMENT_OF_PROTEIN_LOCALIZATION_TO_CHROMOSOME	8/897	11/17106	7.94576e-09	4.96092e-07	4.27411e-07	CCT8/CCT6A/CCT5/CCT2/DKC1/CCT7/TCP1/CCT4
GO_TRANSLATIONAL_TERMINATION	21/897	92/17106	8.47833e-09	5.21781e-07	4.49543e-07	GSPT1/MRPS35/MRPL3/MRPS22/MRPS23/MRPL32/DAP3/ETF1/MRPL13/MRPL18/MRPL4/MRPL47/MRPS18C/MRPS10/MRPS12/AURKAIP1/MRPL19/CHCHD1/MRPS6/MRPS26/MRPL20
GO_ER_ASSOCIATED_UBIQUITIN_DEPENDENT_PROTEIN_CATABOLIC_PROCESS	17/897	61/17106	8.9267e-09	5.41637e-07	4.6665e-07	PSMC4/PSMC1/PSMC6/PSMC2/VCP/PSMC3/PSMC5/DERL2/UBE2J2/UBQLN1/HSPA5/CCDC47/DNAJB9/UBXN4/FAF2/HSP90B1/SEC61B
GO_NEGATIVE_REGULATION_OF_WNT_SIGNALING_PATHWAY	32/897	197/17106	1.08242e-08	6.4765e-07	5.57986e-07	PSMD8/PSMA3/PSMD6/PSMD12/PSMC4/PSMB8/PSMD2/PSMC1/PSMD13/PSMD11/PSMA5/PSMA1/PSMD14/PSMB1/PSMC6/PSMD1/PSMC2/PSMB6/PSMC3/PSMD7/PSMC5/IGFBP2/PSMB4/PSMB7/PSMB2/PSMD3/PSME2/PSMB5/G3BP1/PSMB3/PSMA7/DDIT3
GO_TRANSLATIONAL_ELONGATION	23/897	111/17106	1.20978e-08	7.13939e-07	6.15098e-07	EIF5A/MRPS35/EEF1B2/MRPL3/MRPS22/MRPS23/MRPL32/TSFM/DAP3/MRPL13/EEF1E1/MRPL18/MRPL4/MRPL47/MRPS18C/MRPS10/MRPS12/AURKAIP1/MRPL19/CHCHD1/MRPS6/MRPS26/MRPL20
GO_RIBOSOME_BIOGENESIS	42/897	308/17106	1.28365e-08	7.4729e-07	6.43832e-07	RPS4Y1/ISG20/SBDS/EIF6/RAN/C1QBP/DCAF13/NOP56/GTPBP4/EIF4A3/DDX21/EBNA1BP2/NPM1/GNL3/KRR1/RRS1/DKC1/RIOK3/SRFBP1/NIP7/UTP18/EXOSC7/RPL7L1/MRTO4/XRN2/MPHOSPH10/WDR43/NOLC1/ZNF622/RRP1/IMP4/RRP36/PNO1/BRIX1/NOP16/AATF/WDR46/WDR74/DDX56/EXOSC8/RPF2/MRPL20
GO_NUCLEAR_TRANSPORT	46/897	355/17106	1.31847e-08	7.57332e-07	6.52483e-07	RAB32/EIF6/RAN/NFKBIA/HMGA1/RAP1B/EIF5A/KRAS/HTATIP2/KPNA2/RHOD/RAB9A/RAB10/LMNA/EIF4A3/SNRPB/RALA/NPM1/RRS1/RAB7A/KPNA4/MAGOH/THOC7/RASEF/RAB22A/HSPA9/RIT1/PHAX/RAB21/RAB18/SRSF7/SLBP/SNRPD1/DDX39A/RAB14/TBRG1/TPR/AKAP13/NXT1/IPO7/PTTG1IP/SRSF9/NUTF2/RBM8A/SRSF2/SEC61B
GO_REGULATION_OF_CELL_CYCLE_PHASE_TRANSITION	43/897	321/17106	1.47144e-08	8.34077e-07	7.18603e-07	PSMD8/PSMA3/PSMD6/PSMD12/PSMC4/SFN/PSMB8/PSMD2/PSMC1/PSMD13/PSMD11/PSMA5/PSMA1/PSMD14/NPM1/PSMB1/PSMC6/PSMD1/PSMC2/PSMB6/NAE1/PSMC3/PSMD7/PSMC5/PSMB4/PSMB7/PSMB2/PSMD3/GADD45A/PSME2/USP47/PRMT1/TMOD3/PSMG2/UBE2D1/PSMB5/DYNC1LI1/BID/PSMB3/TPR/PSMA7/RDX/PLK2
GO_PROTEASOME_REGULATORY_PARTICLE_BASE_SUBCOMPLEX	8/897	12/17106	2.27374e-08	1.27212e-06	1.096e-06	PSMC4/PSMD2/PSMC1/PSMC6/PSMD1/PSMC2/PSMC3/PSMC5
GO_REGULATION_OF_CANONICAL_WNT_SIGNALING_PATHWAY	35/897	236/17106	2.50186e-08	1.3818e-06	1.19049e-06	PSMD8/PSMA3/PSMD6/PSMD12/PSMC4/PSMB8/PSMD2/PSMC1/PSMD13/PSMD11/PSMA5/PSMA1/PSMD14/PSMB1/PSMC6/PSMD1/PSMC2/PSMB6/DAPK3/PSMC3/PSMD7/PSMC5/IGFBP2/PSMB4/PSMB7/PSMB2/PSMD3/PSME2/PSMB5/G3BP1/PSMB3/PSMA7/VPS35/DDIT3/EMD
GO_REGULATION_OF_PROTEIN_COMPLEX_ASSEMBLY	47/897	375/17106	2.62327e-08	1.43051e-06	1.23246e-06	CLIP1/MSN/PSMC4/VDAC2/CLDN7/ARPC3/PSMC1/CHMP2B/ACTR3/ARPC1A/PSMC6/PSMC2/VCP/SH3GLB1/WASL/PTPN11/PMEPA1/PDCD6IP/PSMC3/ARF1/SNX9/GSN/PSMC5/CHMP4C/PARK7/MAPRE1/RAC1/GTF2F2/DNM1L/CAPZA2/TMOD3/ARPC5/BBC3/PMAIP1/ARPC5L/FKBP4/STUB1/BID/ARPC2/TPR/HAX1/TWF1/ARPC4/DNAJC15/RDX/VASP/HSPA8
GO_REGULATION_OF_TRANSLATIONAL_INITIATION	19/897	82/17106	3.33711e-08	1.79703e-06	1.54824e-06	EIF5/EIF3I/EIF4G2/NPM1/EIF3A/EIF2S1/EIF3D/DNAJC3/EIF3M/EIF4H/ATF4/EIF4A1/EIF4G1/TPR/EIF1B/EIF3G/KHDRBS1/YTHDF2/EIF3B
GO_PRERIBOSOME	16/897	61/17106	6.26614e-08	3.33266e-06	2.87127e-06	EIF6/DCAF13/NOP56/EBNA1BP2/KRR1/RRS1/SRFBP1/UTP18/MRTO4/MPHOSPH10/ZNF622/RRP1/IMP4/RRP36/WDR46/WDR74
GO_PROTEIN_FOLDING	33/897	224/17106	7.35851e-08	3.86591e-06	3.33069e-06	PPIF/BAG1/CCT8/PRDX4/CCT6A/CCT5/TXNL1/CCT3/GLRX2/CCT2/DNAJC21/DNAJA1/CCT7/TCP1/PFDN2/HSPA9/DNAJA2/HSPD1/DNAJC2/HSPA5/PDCL3/ERP44/PPIB/DNAJB6/VBP1/DNAJC7/BAG3/FKBP4/GRPEL1/CCT4/PTGES3/HSPA8/HSP90B1
GO_REGULATION_OF_MITOCHONDRION_ORGANIZATION	32/897	218/17106	1.26094e-07	6.54473e-06	5.63865e-06	SQSTM1/PSMD8/PPIF/C1QBP/SFN/PDCD5/PLAUR/LMNA/YWHAQ/YWHAH/SH3GLB1/PRELID1/PSMB7/UBE2D3/PARK7/UBE2J2/SLC25A5/LEPROT/MAP1LC3B/DNM1L/VAT1/BBC3/PMAIP1/YWHAZ/WDR46/BID/HAX1/UGCG/YWHAB/PARL/RUVBL1/STOML2
GO_REGULATION_OF_APOPTOTIC_SIGNALING_PATHWAY	44/897	363/17106	1.92313e-07	9.86292e-06	8.49745e-06	TNFRSF12A/LGALS3/GCLM/HMOX1/SOD2/PPIF/SFN/VDAC2/PDCD5/PLAUR/LMNA/PEA15/RBCK1/YWHAQ/GSTP1/YWHAH/DAPK3/GSN/PRELID1/BCL10/CFLAR/PARK7/TMBIM6/SLC25A5/UBQLN1/CTNNA1/CREB3/PAK2/DNM1L/USP47/RELA/BBC3/PMAIP1/YWHAZ/BID/YWHAB/CD44/PARL/DDIT3/PTTG1IP/NFE2L2/HERPUD1/BCAP31/SOD1
GO_GDP_BINDING	14/897	51/17106	2.25524e-07	1.13721e-05	9.79767e-06	RAN/RAP1B/KRAS/RAB9A/RAB10/RAP2B/RALA/RAB7A/ARF1/RAB22A/RAB21/RAB18/DYNC1LI1/RAB14
GO_GUANYL_NUCLEOTIDE_BINDING	46/897	390/17106	2.27019e-07	1.13721e-05	9.79767e-06	RAB32/TUBA1C/RHEB/RAN/GNAS/RAP1B/HRAS/GTPBP4/KRAS/RHOD/RAB9A/RAB10/EIF5/TUBB4B/GSPT1/RHOQ/RHOA/TUBA4A/RAP2B/RALA/GNL3/RAB7A/ARF1/RASEF/OLA1/EHD1/RAB22A/RIT1/RAC1/RRAGA/RAB21/RND3/SEPT11/ARL8A/DNM1L/GTPBP6/RAB18/NOLC1/TUBA1B/ARL1/SEPT7/ARF4/DYNC1LI1/FKBP4/NME1/RAB14
GO_SIGNAL_TRANSDUCTION_BY_PROTEIN_PHOSPHORYLATION	47/897	404/17106	2.52384e-07	1.24973e-05	1.07671e-05	PSMD8/PSMA3/SLK/PSMD6/PSMD12/PSMC4/HRAS/PSMB8/PSMD2/PSMC1/PSMD13/KRAS/PSMD11/MAP2K2/PSMA5/SPAG9/MAP2K3/IRAK1/PSMA1/PEA15/RIPK2/PSMD14/PSMB1/PSMC6/PSMD1/PSMC2/PSMB6/PSMC3/PSMD7/PSMC5/PSMB4/PSMB7/PSMB2/PSMD3/PSME2/MYC/PAK2/JAK1/PKN1/TNIP2/PSMB5/DUSP5/PSMB3/TPR/CALM1/YWHAB/PSMA7
GO_ACTIN_CYTOSKELETON	50/897	444/17106	2.8619e-07	1.38723e-05	1.19517e-05	MYL12A/MYL12B/FHL2/CAPN2/PAWR/MYH9/VCL/GNG12/DCTN6/ARPC3/FLNA/EZR/RHOQ/ACTR3/ACTN1/WASF2/ARPC1A/WASL/DAPK3/GSN/ZYX/RAB22A/RAC1/CAP1/CTNNA1/TARS/TPM3/SEPT11/CNN3/WDR1/CAPZA2/TMOD3/ARPC5/SEPT7/ARPC5L/ARPC2/PSMB3/ACTR10/HAX1/ACTN4/TWF1/AKAP13/ARPC4/RDX/TPM4/STOML2/AHNAK/DST/VASP/TPM1
GO_TBP_CLASS_PROTEIN_BINDING	9/897	20/17106	2.86591e-07	1.38723e-05	1.19517e-05	PSMC4/GTF2A2/PSMC1/PSMC6/PSMC2/HNRNPF/PSMC3/PSMC5/GTF2B
GO_ARP2_3_PROTEIN_COMPLEX	7/897	11/17106	2.92062e-07	1.39801e-05	1.20446e-05	ARPC3/ACTR3/ARPC1A/ARPC5/ARPC5L/ARPC2/ARPC4
GO_SPLICEOSOMAL_COMPLEX	27/897	172/17106	3.07538e-07	1.4559e-05	1.25434e-05	LGALS3/RHEB/YBX1/DHX32/EIF4A3/SNRPB/SNRPA1/HNRNPF/MAGOH/HNRNPR/HNRNPH3/BUD31/RBM17/BCAS2/SF3B4/CWC15/MAGOHB/SNRPD1/DDX39A/PRPF40A/SYNCRIP/ZNF326/RBM8A/PNN/HSPA8/PABPC1/SRSF2
GO_PIGMENT_GRANULE	20/897	103/17106	3.29461e-07	1.54274e-05	1.32915e-05	SLC3A2/ANXA2/RAB32/SDCBP/RAN/ATP1B3/RAB7A/ANXA11/PDCD6IP/RAC1/HSPA5/CTSB/PPIB/YWHAZ/ITGB1/YWHAB/CCT4/HSPA8/HSP90B1/CTSD
GO_CELLULAR_PROTEIN_COMPLEX_DISASSEMBLY	22/897	122/17106	3.34082e-07	1.54755e-05	1.3333e-05	GSPT1/MRPS35/MRPL3/MRPS22/MRPS23/MRPL32/DAP3/ETF1/MRPL13/MRPL18/MRPL4/MRPL47/MRPS18C/MRPS10/MRPS12/AURKAIP1/MRPL19/CHCHD1/MRPS6/MRPS26/HSPA8/MRPL20
GO_ACTIN_FILAMENT_ORGANIZATION	27/897	174/17106	3.90193e-07	1.78825e-05	1.54067e-05	PAWR/ARPC3/FLNA/EZR/SWAP70/RHOD/ACTR3/RHOA/ACTN1/ARPC1A/DIAPH1/WASL/ARF1/GSN/ZYX/RAC1/CTNNA1/PDCD10/TMOD3/ARPC5/ARPC5L/ITGB1/ARPC2/ACTN4/ARPC4/VASP/HSP90B1
GO_CELL_LEADING_EDGE	42/897	350/17106	4.78705e-07	2.1708e-05	1.87027e-05	TNFRSF12A/S100A6/ANXA2/SH3BGRL3/SLK/CLIP1/MYH9/GNAS/STX3/ARPC3/PAFAH1B1/EZR/SWAP70/ACTR3/RHOA/ACTN1/WASF2/PLEKHA1/DIAPH1/WASL/ARF1/SNX9/GSN/ENAH/RAB22A/RAC1/CTNNA1/ATF4/RAB3IP/ARF4/ITGB1/NME1/ARPC2/HAX1/TWF1/RDX/VIM/DST/SH3YL1/ITGB1BP1/VASP/TPM1
GO_WNT_SIGNALING_PATHWAY	42/897	351/17106	5.17047e-07	2.32025e-05	1.99902e-05	PSMD8/PSMA3/PSMD6/PSMD12/PSMC4/LRRFIP2/PSMB8/PSMD2/PSMC1/PSMD13/BCL9L/PSMD11/PSMA5/RHOA/PSMA1/PSMD14/PSMB1/PSMC6/PSMD1/PSMC2/PSMB6/PSMC3/PSMD7/PSMC5/PSMB4/PSMB7/PSMB2/PSMD3/VPS26A/PSME2/RAC1/MYC/BCL7B/VPS29/PSMB5/CTR9/PSMB3/UBE2B/CALM1/PSMA7/VPS35/DDIT3
GO_MITOCHONDRIAL_TRANSLATION	20/897	107/17106	6.26026e-07	2.78033e-05	2.39541e-05	MRPS35/MRPL3/MRPS22/MRPS23/MRPL32/TSFM/DAP3/MRPL13/MRPL18/MRPL4/MRPL47/MRPS18C/MRPS10/MRPS12/AURKAIP1/MRPL19/CHCHD1/MRPS6/MRPS26/MRPL20
GO_REGULATION_OF_CELLULAR_AMIDE_METABOLIC_PROCESS	42/897	354/17106	6.50001e-07	2.85735e-05	2.46176e-05	RAN/C1QBP/ZNF706/EPRS/DTD1/EIF5A/EIF5/EIF3I/EIF4A3/EIF4G2/NPM1/CDC123/EIF3A/EIF2S1/MAGOH/EIF3D/DAPK3/ITGA2/DNAJC3/HNRNPR/EIF3M/TNFRSF1A/EIF4H/ETF1/EIF4E2/ATF4/EIF4A1/CYR61/EIF4G1/IARS/TPR/SYNCRIP/RBM3/PGAM1/EIF1B/NFE2L2/EIF3G/RBM8A/KHDRBS1/YTHDF2/EIF3B/PABPC1
GO_RNA_SPLICING	43/897	367/17106	6.74148e-07	2.93356e-05	2.52743e-05	LGALS3/YBX1/C1QBP/STRAP/DHX32/EIF4A3/SNRPB/SAP18/SNRPA1/HNRNPF/MAGOH/PUF60/THOC7/WTAP/HNRNPR/HNRNPH3/BUD31/RBM17/BCAS2/GTF2F2/SF3B4/CWC15/CD2BP2/MPHOSPH10/MAGOHB/SRPK1/DNAJC8/SRSF7/CCAR1/SNRPD1/DDX39A/PRPF40A/SPEN/SYNCRIP/POLR2H/ZNF326/SRSF9/RBM8A/SCAF11/PNN/HSPA8/PABPC1/SRSF2
GO_CYTOPLASMIC_TRANSLATION	12/897	41/17106	7.73461e-07	3.33207e-05	2.87076e-05	GSPT1/CDC123/EIF3A/RPL22L1/EIF3D/EIF3M/RPL7L1/MRTO4/EIF4H/SSB/MCTS1/EIF3B
GO_CYTOKINE_MEDIATED_SIGNALING_PATHWAY	49/897	452/17106	1.15725e-06	4.93606e-05	4.25269e-05	TNFRSF12A/ISG20/PSMD8/PSMA3/PSMD6/PSMD12/PSMC4/PSMB8/PSMD2/PSMC1/PSMD13/KRAS/IL6R/PSMD11/PSMA5/HLA-C/HLA-B/IRAK1/PSMA1/PSMD14/PSMB1/PSMC6/PLP2/PSMD1/PSMC2/PSMB6/JAGN1/PSMC3/PSMD7/PSMC5/PSMB4/PSMB7/HLA-E/PSMB2/PSMD3/IFNGR1/PSME2/TNFRSF1A/JAK1/HLA-A/RELA/IRF1/TNIP2/PSMB5/IFNGR2/CTR9/PSMB3/CD44/PSMA7
GO_PHAGOCYTIC_VESICLE_MEMBRANE	14/897	58/17106	1.2556e-06	5.30306e-05	4.56888e-05	RAB32/ANXA3/RAB9A/RAB10/HLA-C/HLA-B/ATP6V0D1/RAB7A/HLA-E/RAB22A/HLA-A/ATP6V0E1/ATP6V0B/LAMP2
GO_REGULATION_OF_RNA_POLYMERASE_II_TRANSCRIPTIONAL_PREINITIATION_COMPLEX_ASSEMBLY	7/897	13/17106	1.38396e-06	5.78846e-05	4.98708e-05	PSMC4/PSMC1/PSMC6/PSMC2/PSMC3/PSMC5/GTF2F2
GO_RNA_SPLICING_VIA_TRANSESTERIFICATION_REACTIONS	34/897	267/17106	1.54309e-06	6.39196e-05	5.50703e-05	YBX1/STRAP/DHX32/EIF4A3/SNRPB/SNRPA1/HNRNPF/MAGOH/HNRNPR/HNRNPH3/BUD31/RBM17/BCAS2/GTF2F2/SF3B4/CWC15/CD2BP2/MPHOSPH10/DNAJC8/SRSF7/CCAR1/SNRPD1/DDX39A/PRPF40A/SPEN/SYNCRIP/POLR2H/SRSF9/RBM8A/SCAF11/PNN/HSPA8/PABPC1/SRSF2
GO_POSITIVE_REGULATION_OF_PEPTIDASE_ACTIVITY	24/897	154/17106	1.5778e-06	6.47348e-05	5.57726e-05	PAWR/PDCD5/IFT57/PSMD14/ARL6IP5/VCP/PDCD2/GSN/PRELID1/BCL10/CASP7/PSME2/MYC/ADRM1/HSPD1/CYR61/BBC3/PMAIP1/BID/MTCH1/ANP32B/CYCS/BCAP31/PDCD6
GO_MRNA_PROCESSING	47/897	432/17106	1.73062e-06	7.03351e-05	6.05975e-05	LGALS3/YBX1/C1QBP/STRAP/DHX32/EIF4A3/SNRPB/SAP18/SNRPA1/HNRNPF/MAGOH/PUF60/THOC7/WTAP/HNRNPR/HNRNPH3/BUD31/RBM17/BCAS2/GTF2F2/SF3B4/CWC15/PNPT1/CD2BP2/SSU72/XRN2/MAGOHB/SRPK1/DNAJC8/SRSF7/CCAR1/SLBP/SNRPD1/DDX39A/PRPF40A/SPEN/SYNCRIP/POLR2H/ZNF326/SRSF9/RBM8A/KHDRBS1/SCAF11/PNN/HSPA8/PABPC1/SRSF2
GO_PHAGOCYTIC_VESICLE	17/897	86/17106	1.92071e-06	7.73312e-05	6.66251e-05	RAB32/ANXA3/RAB9A/RAB10/HLA-C/HLA-B/ATP6V0D1/RAB7A/ANXA11/HLA-E/RAB22A/STX12/HLA-A/ATP6V0E1/ATP6V0B/RAB14/LAMP2
GO_TRANSLATIONAL_INITIATION	23/897	146/17106	2.14235e-06	8.54558e-05	7.36249e-05	RPS4Y1/EIF6/EIF1AY/EIF5/EIF3I/EIF4G2/CDC123/EIF3A/EIF2S1/COPS5/EIF3D/EIF3M/EIF4H/EIF4E2/EIF4A1/EIF4G1/SSB/EIF1AX/EIF1B/EIF3G/MCTS1/EIF3B/PABPC1
GO_CYTOPLASMIC_TRANSLATIONAL_INITIATION	7/897	14/17106	2.64241e-06	0.000103486	8.91593e-05	CDC123/EIF3A/EIF3D/EIF3M/SSB/MCTS1/EIF3B
GO_PROTEASOME_ASSEMBLY	7/897	14/17106	2.64241e-06	0.000103486	8.91593e-05	PSMD8/PSMD13/PSMD11/POMP/PSMG1/ADRM1/PSMG2
GO_RIBOSOME	30/897	226/17106	2.68167e-06	0.000104078	8.96689e-05	RPS4Y1/MRPS35/DNAJC21/EIF2S1/MRPL3/MRPS22/RPL22L1/MRPS23/MRPL32/RPL7L1/MRTO4/DAP3/MRPL13/MRPL18/MRPL4/MRPL47/ZNF622/MRPS18C/NUFIP2/MRPS10/MRPS12/MRPL19/RBM3/NAA10/RPL39L/MRPS6/MRPS26/MCTS1/RPL36AL/MRPL20
GO_REGULATION_OF_PROTEASOMAL_PROTEIN_CATABOLIC_PROCESS	26/897	181/17106	2.842e-06	0.000109315	9.41812e-05	SDCBP/PSMC4/PSMC1/USP14/PSMD14/PSMC6/PSMC2/VCP/PSMC3/PSMC5/TMF1/PARK7/PSME2/UBQLN1/PSMG2/DDRGK1/DYNC1LI1/GIPC1/STUB1/UBE2K/TPR/PLK2/NFE2L2/HERPUD1/RAD23A/BCAP31
GO_REGULATION_OF_ACTIN_FILAMENT_BASED_PROCESS	37/897	312/17106	3.02533e-06	0.000115337	9.93695e-05	SH3BGRL3/S100A10/MYH9/ARPC3/HRAS/EZR/SWAP70/RHOD/EDN1/RHOQ/ACTR3/RHOA/WASF2/ARHGDIA/ARPC1A/TACSTD2/ROCK2/WASL/DAPK3/ARF1/GSN/RAC1/WDR1/CAPZA2/TMOD3/ARPC5/ARPC5L/ARPC2/PPFIA1/HAX1/TWF1/AKAP13/ARPC4/RDX/ITGB1BP1/VASP/TPM1
GO_MACROMOLECULAR_COMPLEX_DISASSEMBLY	26/897	182/17106	3.15388e-06	0.000119184	0.000102683	HMGA1/GSPT1/CHMP2B/MRPS35/MRPL3/MRPS22/MRPS23/MRPL32/KIF5B/DAP3/ETF1/MRPL13/MRPL18/MRPL4/MRPL47/MRPS18C/MRPS10/MRPS12/AURKAIP1/MRPL19/CHCHD1/MRPS6/MRPS26/HSPA8/MCTS1/MRPL20
GO_POSITIVE_REGULATION_OF_TELOMERE_MAINTENANCE_VIA_TELOMERE_LENGTHENING	10/897	33/17106	4.58779e-06	0.000171863	0.000148069	CCT8/CCT6A/CCT5/CCT3/CCT2/DKC1/CCT7/TCP1/PKIB/CCT4
GO_CELLULAR_RESPONSE_TO_TOPOLOGICALLY_INCORRECT_PROTEIN	20/897	122/17106	5.24464e-06	0.000194775	0.000167809	HDGF/LMNA/STC2/ATP6V0D1/EIF2S1/VCP/RNF126/DNAJC3/DERL2/HSPA5/CREB3/ATF4/ACADVL/STUB1/DNAJB9/DDIT3/NFE2L2/HERPUD1/HSP90B1/SEC61B
GO_ACTIN_FILAMENT_BASED_PROCESS	47/897	450/17106	5.29845e-06	0.000195092	0.000168082	SDCBP/PAWR/MYH9/RAN/ARPC3/FLNA/PAFAH1B1/KRAS/EZR/SWAP70/RHOD/RHOQ/ACTR3/RHOA/ACTN1/WASF2/RALA/ARPC1A/ROCK2/DIAPH1/WASL/ARF1/GSN/ZYX/CFLAR/RAC1/FLII/CAP1/CTNNA1/TPM3/RND3/CNN3/DNAJB6/WDR1/PDCD10/TMOD3/ARPC5/ARPC5L/ITGB1/ARPC2/ACTN4/ARPC4/TPM4/VIM/VASP/HSP90B1/TPM1
GO_REGULATION_OF_WNT_SIGNALING_PATHWAY	36/897	310/17106	6.61874e-06	0.00024164	0.000208186	PSMD8/PSMA3/PSMD6/PSMD12/PSMC4/MBD2/PSMB8/PSMD2/PSMC1/PSMD13/PSMD11/PSMA5/PSMA1/PSMD14/PSMB1/PSMC6/PSMD1/PSMC2/PSMB6/DAPK3/PSMC3/PSMD7/PSMC5/IGFBP2/PSMB4/PSMB7/PSMB2/PSMD3/PSME2/PSMB5/G3BP1/PSMB3/PSMA7/VPS35/DDIT3/EMD
GO_POSITIVE_REGULATION_OF_MITOCHONDRION_ORGANIZATION	24/897	167/17106	6.73216e-06	0.000242579	0.000208995	PSMD8/PPIF/C1QBP/SFN/PDCD5/PLAUR/YWHAQ/YWHAH/SH3GLB1/PSMB7/UBE2D3/PARK7/UBE2J2/LEPROT/DNM1L/BBC3/PMAIP1/YWHAZ/WDR46/BID/UGCG/YWHAB/RUVBL1/STOML2
GO_RUFFLE	23/897	156/17106	6.75706e-06	0.000242579	0.000208995	TNFRSF12A/S100A6/ANXA2/CLIP1/MYH9/GNAS/EZR/ACTN1/WASF2/PLEKHA1/DIAPH1/SNX9/GSN/RAB22A/RAC1/ARF4/ITGB1/NME1/TWF1/RDX/SH3YL1/ITGB1BP1/TPM1
GO_REGULATION_OF_CYSTEINE_TYPE_ENDOPEPTIDASE_ACTIVITY	28/897	213/17106	6.91274e-06	0.000246116	0.000212043	PAWR/SFN/PDCD5/PLAUR/IFT57/ARL6IP5/VCP/PDCD2/GSN/BCL10/CASP7/PARK7/MYC/HSPD1/PAK2/DNAJB6/USP47/CYR61/BBC3/PMAIP1/BID/MTCH1/ANP32B/CD44/CYCS/HERPUD1/BCAP31/PDCD6
GO_REGULATION_OF_TELOMERE_MAINTENANCE	14/897	67/17106	7.80015e-06	0.000274488	0.000236486	CCT8/CCT6A/CCT5/CCT3/CCT2/GNL3/DKC1/CCT7/TCP1/XRCC5/MYC/PKIB/USP7/CCT4
GO_RIBONUCLEOPROTEIN_COMPLEX_BINDING	17/897	95/17106	7.93753e-06	0.000274488	0.000236486	SBDS/EIF6/C1QBP/EIF5A/EIF4A3/NPM1/EIF2S1/OLA1/EIF4H/HSPA5/CD2BP2/ETF1/GTPBP6/NME1/NAA10/SRP72/RPN2
GO_ENDOSOMAL_PART	45/897	430/17106	7.96431e-06	0.000274488	0.000236486	ANXA2/RAB32/STEAP1/RHOD/TMEM106B/RAB10/HLA-C/CLTA/HLA-B/CHMP2B/IRAK1/VPS37A/ATP6V0D1/RAP2B/RAB7A/TSG101/PMEPA1/TMEM165/CHMP4C/HLA-E/VPS26A/UBE2D3/EHD1/RAB22A/RAC1/RRAGA/RAB21/LEPROT/STX12/ARL8A/NDFIP2/CTSB/HLA-A/EEA1/VPS29/SNX6/ATP6V0E1/PLEKHB2/ATP6V0B/RAB14/LAMP2/SPPL2A/VPS35/PLIN3/APPL1
GO_EUKARYOTIC_TRANSLATION_INITIATION_FACTOR_3_COMPLEX	7/897	16/17106	8.02819e-06	0.000274488	0.000236486	EIF3I/EIF3A/COPS5/EIF3D/EIF3M/EIF3G/EIF3B
GO_TRANSLATION_PREINITIATION_COMPLEX	7/897	16/17106	8.02819e-06	0.000274488	0.000236486	EIF3I/EIF3A/EIF2S1/EIF3D/EIF3M/EIF3G/EIF3B
GO_FORMATION_OF_TRANSLATION_PREINITIATION_COMPLEX	8/897	22/17106	9.17267e-06	0.000311149	0.000268072	EIF3I/EIF3A/EIF3D/EIF3M/EIF4H/EIF3G/MCTS1/EIF3B
GO_POSITIVE_REGULATION_OF_CELLULAR_COMPONENT_BIOGENESIS	43/897	406/17106	9.37872e-06	0.000315652	0.000271952	S100A10/SDCBP/CLIP1/MSN/PSMC4/ARPC3/HRAS/PSMC1/SWAP70/EDN1/RHOQ/ACTR3/RHOA/WASF2/RALA/ARPC1A/PSMC6/LIMS1/PSMC2/VCP/SH3GLB1/TSG101/WASL/PDCD6IP/PSMC3/SNX9/GSN/PSMC5/RAC1/GTF2F2/ARPC5/SEPT7/BBC3/PMAIP1/ARPC5L/STUB1/BID/ARPC2/TPR/ARPC4/ITGB1BP1/VASP/TPM1
GO_ACTIN_BINDING	42/897	393/17106	9.5337e-06	0.000318381	0.000274303	PAWR/MSN/MYH9/VCL/ARPC3/FLNA/EZR/COTL1/ACTR3/ACTN1/WASF2/ARPC1A/YWHAH/DIAPH1/WASL/GSN/ENAH/FLII/CAP1/CTNNA1/BCL7B/TPM3/CNN3/WDR1/PLEC/CAPZA2/TMOD3/ARPC5/ARPC5L/GIPC1/ITGB1/ARPC2/ACTN4/TWF1/ARPC4/RDX/TPM4/DST/VASP/EMD/PIP/TPM1
GO_POSITIVE_REGULATION_OF_APOPTOTIC_SIGNALING_PATHWAY	24/897	171/17106	1.01565e-05	0.000336571	0.000289974	TNFRSF12A/PPIF/SFN/PDCD5/PLAUR/PEA15/RBCK1/YWHAQ/YWHAH/DAPK3/GSN/BCL10/PARK7/CTNNA1/PAK2/DNM1L/BBC3/PMAIP1/YWHAZ/BID/YWHAB/DDIT3/BCAP31/SOD1
GO_TOXIN_TRANSPORT	10/897	36/17106	1.09142e-05	0.000358918	0.000309227	CCT8/CCT5/CCT3/CCT2/DNAJA1/CCT7/TCP1/HSPA5/CCT4/COPB2
GO_REGULATION_OF_ESTABLISHMENT_OF_PROTEIN_LOCALIZATION_TO_MITOCHONDRION	20/897	128/17106	1.10381e-05	0.000360243	0.000310369	PSMD8/SFN/PDCD5/YWHAQ/YWHAH/SH3GLB1/PSMB7/UBE2D3/UBE2J2/LEPROT/BBC3/PMAIP1/YWHAZ/WDR46/BID/HAX1/UGCG/YWHAB/PARL/RUVBL1
GO_UBIQUITIN_LIKE_PROTEIN_CONJUGATING_ENZYME_ACTIVITY	9/897	29/17106	1.11414e-05	0.000360882	0.00031092	UBE2A/UBE2D3/UBE2Q1/UBE2J2/UBE2I/UBE2D2/UBE2D1/UBE2B/UBE2N
GO_REGULATION_OF_MRNA_METABOLIC_PROCESS	19/897	118/17106	1.17053e-05	0.000376315	0.000324216	C1QBP/SAP18/MAGOH/ZFP36L2/WTAP/HNRNPR/TMBIM6/SF3B4/PNPT1/SRPK1/SRSF7/DAZAP1/CTR9/SYNCRIP/SRSF9/RBM8A/HSPA8/PABPC1/SRSF2
GO_CELL_JUNCTION_ASSEMBLY	20/897	129/17106	1.24315e-05	0.000396703	0.000341781	LAMB3/VCL/FLNA/LAMC2/RHOD/PKP3/RHOA/ACTN1/LIMS1/TRIP6/ITGA2/CRB3/LSR/CTNNA1/PLEC/MTDH/ITGB1/ACTN4/DST/VASP
GO_LRR_DOMAIN_BINDING	7/897	17/17106	1.30304e-05	0.000409745	0.000353018	PAWR/LRRFIP2/KRAS/DAPK3/ATF4/AATF/DDIT3
GO_POSITIVE_REGULATION_OF_TRANSCRIPTION_INITIATION_FROM_RNA_POLYMERASE_II_PROMOTER	7/897	17/17106	1.30304e-05	0.000409745	0.000353018	PSMC4/PSMC1/PSMC6/PSMC2/PSMC3/PSMC5/GTF2F2
GO_POSITIVE_REGULATION_OF_PROTEIN_COMPLEX_ASSEMBLY	26/897	197/17106	1.35647e-05	0.000423455	0.00036483	CLIP1/MSN/PSMC4/ARPC3/PSMC1/ACTR3/ARPC1A/PSMC6/PSMC2/VCP/SH3GLB1/PSMC3/SNX9/GSN/PSMC5/RAC1/GTF2F2/ARPC5/BBC3/PMAIP1/ARPC5L/STUB1/BID/ARPC2/ARPC4/VASP
GO_PERK_MEDIATED_UNFOLDED_PROTEIN_RESPONSE	6/897	12/17106	1.43836e-05	0.000445788	0.000384071	EIF2S1/HSPA5/ATF4/DDIT3/NFE2L2/HERPUD1
GO_ATPASE_REGULATOR_ACTIVITY	9/897	30/17106	1.51795e-05	0.000467094	0.000402427	BAG1/ATP1B3/ATP1B1/AHSA1/DNAJC2/DNAJB6/DNAJC7/BAG3/GRPEL1
GO_RIBONUCLEOPROTEIN_COMPLEX_SUBUNIT_ORGANIZATION	26/897	199/17106	1.62542e-05	0.000496617	0.000427863	SBDS/EIF6/C1QBP/STRAP/EIF3I/SNRPB/NPM1/CDC123/EIF3A/EIF3D/NIP7/EIF3M/MRTO4/EIF4H/KIF5B/CD2BP2/DYNC1H1/BRIX1/SNRPD1/SRSF9/EIF3G/RPF2/SCAF11/MCTS1/EIF3B/MRPL20
GO_CHAPERONE_BINDING	15/897	81/17106	1.75275e-05	0.00053175	0.000458132	BAG1/HLA-B/DNAJA1/PRNP/DNAJC3/DNAJA2/AHSA1/HSPD1/HSPA5/UBL4A/DNAJB6/BAG3/STIP1/GRPEL1/SOD1
GO_PHAGOSOME_MATURATION	10/897	38/17106	1.84477e-05	0.000555754	0.000478812	RAB32/ATP6V0D1/RAB7A/ATP6V1D/ATP6V1H/ATP6V0E1/ATP6V0B/RAB14/ATP6V1F/ATP6V1G1
GO_ORGANELLAR_RIBOSOME	14/897	72/17106	1.86584e-05	0.000558196	0.000480917	MRPS35/MRPL3/MRPS22/MRPL32/DAP3/MRPL13/MRPL18/MRPL47/MRPS18C/MRPS12/MRPL19/MRPS6/MRPS26/MRPL20
GO_ACTIN_NUCLEATION	8/897	24/17106	1.92079e-05	0.000566766	0.0004883	ARPC3/ACTR3/ARPC1A/GSN/ARPC5/ARPC5L/ARPC2/ARPC4
GO_PROTEIN_DISULFIDE_OXIDOREDUCTASE_ACTIVITY	8/897	24/17106	1.92079e-05	0.000566766	0.0004883	TXNRD1/GLRX3/SH3BGRL3/TXNL1/GLRX2/GLRX5/GLRX/PTGES2
GO_REGULATION_OF_PEPTIDASE_ACTIVITY	41/897	392/17106	2.02609e-05	0.000585874	0.000504763	PSMA3/PAWR/SFN/PDCD5/PLAUR/IFT57/PSMB8/SERPINB1/USP14/PSMD14/CSTB/ARL6IP5/VCP/PDCD2/GSN/PRELID1/BCL10/CASP7/PARK7/PSME2/MYC/SERPINA1/TIMP1/ADRM1/HSPD1/CAST/PAK2/WFDC2/DNAJB6/USP47/CYR61/BBC3/PMAIP1/BID/MTCH1/ANP32B/CD44/CYCS/HERPUD1/BCAP31/PDCD6
GO_ELECTRON_CARRIER_ACTIVITY	18/897	112/17106	2.02757e-05	0.000585874	0.000504763	TXNRD1/GLRX3/SH3BGRL3/NDUFV2/FDX1/GLRX2/NQO2/GLRX5/DEGS1/UGDH/GLRX/ACADVL/SDHD/NDUFA12/CYC1/PTGES2/CYCS/COX5A
GO_ARP2_3_COMPLEX_MEDIATED_ACTIN_NUCLEATION	7/897	18/17106	2.03586e-05	0.000585874	0.000504763	ARPC3/ACTR3/ARPC1A/ARPC5/ARPC5L/ARPC2/ARPC4
GO_DISULFIDE_OXIDOREDUCTASE_ACTIVITY	9/897	31/17106	2.03995e-05	0.000585874	0.000504763	TXNRD1/GLRX3/SH3BGRL3/TXNL1/GSTO1/GLRX2/GLRX5/GLRX/PTGES2
GO_MEMBRANE_MICRODOMAIN	33/897	288/17106	2.0933e-05	0.000597214	0.000514532	ANXA2/HMOX1/CAPN2/S100A10/SDCBP/MYOF/VCL/VDAC2/ATP1B3/RAP1B/KRAS/EZR/ATP1B1/RHOQ/RAP2B/PRNP/DAPK3/BCL10/CFLAR/PARK7/TNFRSF1A/EFHD2/CTNNA1/STX12/CTSB/PGK1/ITGB1/MAL2/LAMP2/CD55/STOML2/AHNAK/CTSD
GO_MITOCHONDRIAL_MEMBRANE_ORGANIZATION	16/897	92/17106	2.11559e-05	0.000599604	0.000516591	PPIF/SFN/BLOC1S2/YWHAQ/YWHAH/TOMM20/SLC25A5/CHCHD3/HSPA4/BBC3/MTCH2/PMAIP1/YWHAZ/BID/APOO/YWHAB
GO_REGULATION_OF_INTRINSIC_APOPTOTIC_SIGNALING_PATHWAY	21/897	145/17106	2.21327e-05	0.000623188	0.00053691	SOD2/PPIF/VDAC2/PLAUR/PARK7/TMBIM6/UBQLN1/CREB3/DNM1L/USP47/BBC3/PMAIP1/BID/CD44/PARL/DDIT3/PTTG1IP/NFE2L2/HERPUD1/BCAP31/SOD1
GO_DOUBLE_STRANDED_RNA_BINDING	13/897	64/17106	2.26124e-05	0.000632559	0.000544985	SLC3A2/MSN/ILF2/TUBB4B/ACTN1/DDX21/EIF4H/HSPD1/LRRFIP1/MTDH/TUBA1B/EIF4A1/VIM
GO_POSITIVE_REGULATION_OF_TELOMERE_MAINTENANCE	11/897	47/17106	2.37208e-05	0.000655059	0.00056437	CCT8/CCT6A/CCT5/CCT3/CCT2/GNL3/DKC1/CCT7/TCP1/PKIB/CCT4
GO_RIBOSOME_BINDING	11/897	47/17106	2.37208e-05	0.000655059	0.00056437	SBDS/EIF6/C1QBP/EIF5A/EIF2S1/OLA1/HSPA5/ETF1/GTPBP6/NAA10/RPN2
GO_RRNA_METABOLIC_PROCESS	30/897	255/17106	2.97635e-05	0.000816696	0.000703629	RPS4Y1/ISG20/SBDS/EIF6/DCAF13/NOP56/EIF4A3/DDX21/EBNA1BP2/KRR1/RRS1/DKC1/RIOK3/SRFBP1/UTP18/EXOSC7/RPL7L1/MRTO4/XRN2/MPHOSPH10/WDR43/NOLC1/RRP1/IMP4/RRP36/PNO1/WDR46/DDX56/EXOSC8/RPF2
GO_REGULATION_OF_ORGANELLE_ASSEMBLY	21/897	148/17106	3.02858e-05	0.000825768	0.000711445	SDCBP/MSN/EZR/EDN1/CHMP2B/NPM1/RAB7A/SH3GLB1/TSG101/MAP4/PDCD6IP/GSN/CHMP4C/UBQLN1/PHF23/SEPT7/TPR/AKAP13/RDX/PLK2/VDAC3
GO_APOPTOTIC_MITOCHONDRIAL_CHANGES	12/897	57/17106	3.19007e-05	0.000864327	0.000744665	GCLM/SOD2/PPIF/SFN/PPP2CB/BLOC1S2/DNM1L/BBC3/MTCH2/PMAIP1/BID/JTB
GO_ACTIN_FILAMENT_BUNDLE_ORGANIZATION	11/897	49/17106	3.60448e-05	0.000964478	0.00083095	PAWR/EZR/SWAP70/RHOD/RHOA/ACTN1/ZYX/PDCD10/ITGB1/ACTN4/HSP90B1
GO_RIBOSOMAL_LARGE_SUBUNIT_BIOGENESIS	11/897	49/17106	3.60448e-05	0.000964478	0.00083095	EIF6/EBNA1BP2/RRS1/RPL7L1/MRTO4/ZNF622/BRIX1/NOP16/WDR74/RPF2/MRPL20
GO_CELL_REDOX_HOMEOSTASIS	13/897	67/17106	3.77519e-05	0.00100392	0.000864934	TXNRD1/GLRX3/SH3BGRL3/PRDX4/TXNL1/GLRX2/GLRX5/ERP44/GLRX/TXNDC9/PTGES2/DDIT3/NFE2L2
GO_POSITIVE_REGULATION_OF_VACUOLAR_TRANSPORT	6/897	14/17106	4.26889e-05	0.00112824	0.000972044	MSN/EZR/ARF1/EHD1/RAB21/RDX
GO_POSITIVE_REGULATION_OF_CYTOSKELETON_ORGANIZATION	23/897	175/17106	4.47964e-05	0.00117673	0.00101381	S100A10/CLIP1/ARPC3/HRAS/SWAP70/EDN1/ACTR3/RHOA/ARPC1A/ROCK2/WASL/GSN/PFDN2/RAC1/WDR1/ARPC5/ARPC5L/ARPC2/HAX1/ARPC4/ITGB1BP1/VASP/TPM1
GO_ER_NUCLEUS_SIGNALING_PATHWAY	9/897	34/17106	4.60495e-05	0.00120231	0.00103586	LMNA/EIF2S1/HSPA5/ATF4/CCDC47/DDIT3/NFE2L2/HERPUD1/HSP90B1
GO_STRUCTURAL_CONSTITUENT_OF_RIBOSOME	26/897	212/17106	4.9108e-05	0.00127444	0.001098	RPS4Y1/SLC25A3/MRPS35/MRPL3/MRPS22/RPL22L1/MRPS23/SLC25A33/MRPL32/RPL7L1/MRTO4/SLC25A5/DAP3/MRPL13/MRPL18/MRPL4/MRPL47/MRPS18C/MRPS12/MRPL19/RPL39L/SLC25A37/MRPS6/SLC25A39/RPL36AL/MRPL20
GO_AUTOPHAGY	40/897	394/17106	5.00082e-05	0.00129003	0.00111143	SQSTM1/PFKP/RHEB/ANXA5/CLDN7/TMEM208/OPTN/ATP1B1/CHMP2B/ANXA7/VPS37A/SNRPB/EIF2S1/CD163L1/RAB7A/SH3GLB1/TSG101/TOMM20/TOMM40/CHMP4C/PARK7/TMBIM6/RRAGA/UBQLN1/PHF23/STX12/MAP1LC3B/CTSB/MAP1LC3A/KRT15/SNRPD1/C8orf59/MRPS10/LAMP2/FUNDC2/MDH1/WDR45/HSPA8/CTSD/ZNF593
GO_PHAGOSOME_ACIDIFICATION	8/897	27/17106	5.03812e-05	0.00129192	0.00111306	ATP6V0D1/RAB7A/ATP6V1D/ATP6V1H/ATP6V0E1/ATP6V0B/ATP6V1F/ATP6V1G1
GO_POSITIVE_REGULATION_OF_INTRACELLULAR_TRANSPORT	38/897	370/17106	5.98345e-05	0.00152525	0.00131409	PSMD8/MSN/SFN/PDCD5/GSTO1/FLNA/EZR/RHOA/RBCK1/YWHAQ/YWHAH/SH3GLB1/TRIP6/ARF1/PSMB7/UBE2D3/EHD1/UBE2J2/RAB21/LEPROT/BBC3/PMAIP1/YWHAZ/WDR46/BID/ANP32B/TPR/UGCG/CALM1/YWHAB/B3GAT3/RDX/RUVBL1/NUTF2/BCAP31/ITGB1BP1/KHDRBS1/EMD
GO_MITOCHONDRIAL_MATRIX	41/897	412/17106	6.35236e-05	0.00160976	0.0013869	SOD2/PPIF/C1QBP/FH/VDAC2/FDX1/LRRC59/GLRX2/MRPS35/SSBP1/NDUFAB1/MRPL3/MRPS22/GLRX5/MRPL32/ISCU/PARK7/HSPA9/TSFM/SLC25A5/HSPD1/DAP3/GARS/MRPL13/MRPL18/MRPL47/ACADVL/MDH2/PDHA1/MRPS18C/CARS2/MRPS12/MRPL19/GRPEL1/ETHE1/ADPRHL2/MRPS6/MRPS26/GCSH/SOD1/MRPL20
GO_PRERIBOSOME_LARGE_SUBUNIT_PRECURSOR	7/897	21/17106	6.47618e-05	0.00162232	0.00139772	EIF6/EBNA1BP2/RRS1/MRTO4/ZNF622/RRP1/WDR74
GO_GLUTATHIONE_METABOLIC_PROCESS	12/897	61/17106	6.47722e-05	0.00162232	0.00139772	GCLM/CLIC1/GSTO1/MGST1/GLRX2/GSTP1/CLIC6/G6PD/EEF1E1/ETHE1/CNDP2/SOD1
GO_POLYAMINE_METABOLIC_PROCESS	6/897	15/17106	6.79948e-05	0.00169319	0.00145878	SAT1/ODC1/AMD1/SRM/AZIN1/SAT2
GO_DNA_TEMPLATED_TRANSCRIPTION_TERMINATION	16/897	101/17106	6.90045e-05	0.00170846	0.00147193	EIF4A3/SNRPB/MAGOH/THOC7/POLR1D/XRN2/SRSF7/SLBP/ZNRD1/DDX39A/TAF1D/POLR2H/SRSF9/TWISTNB/RBM8A/SRSF2
GO_REGULATION_OF_RELEASE_OF_CYTOCHROME_C_FROM_MITOCHONDRIA	10/897	44/17106	7.27272e-05	0.00179033	0.00154247	PPIF/PDCD5/PLAUR/LMNA/PRELID1/DNM1L/BBC3/PMAIP1/BID/PARL
GO_CORTICAL_CYTOSKELETON	14/897	81/17106	7.34228e-05	0.00179719	0.00154838	CAPN2/MYH9/VCL/FLNA/EZR/WASL/GSN/MAPRE1/CAP1/CAPZA2/ACTN4/AKAP13/RDX/TPM4
GO_NUCLEOLAR_PART	12/897	62/17106	7.6535e-05	0.00185232	0.00159587	NOP56/DKC1/UTP18/POLR1D/MPHOSPH10/WDR43/IMP4/ZNRD1/TAF1D/POLR2H/TWISTNB/NCL
GO_REGULATION_OF_MRNA_SPLICING_VIA_SPLICEOSOME	12/897	62/17106	7.6535e-05	0.00185232	0.00159587	C1QBP/SAP18/MAGOH/WTAP/SF3B4/SRPK1/SRSF7/DAZAP1/SRSF9/RBM8A/HSPA8/SRSF2
GO_CELL_DIVISION	44/897	460/17106	8.79371e-05	0.00211137	0.00181906	TUBA1C/MYH9/RAN/PAFAH1B1/DYNLT3/RAB10/CHMP2B/ACTR3/RHOA/RALA/CDC123/ANXA11/TSG101/ROCK2/WASL/MAP4/PDCD6IP/DAPK3/ZFP36L2/SNX9/CHMP4C/NUDC/PELO/MAPRE1/SMC3/SEPT11/ARL8A/UBE2I/TUBA1B/CCDC124/SEPT7/ANKLE2/AATF/DYNC1LI1/PRPF40A/TIAL1/ARPP19/TTC19/TPR/REEP3/RUVBL1/TOP1/SSSCA1/JTB
GO_REGULATION_OF_PROTEIN_INSERTION_INTO_MITOCHONDRIAL_MEMBRANE_INVOLVED_IN_APOPTOTIC_SIGNALING_PATHWAY	8/897	29/17106	8.87088e-05	0.00211137	0.00181906	SFN/YWHAQ/YWHAH/BBC3/PMAIP1/YWHAZ/BID/YWHAB
GO_REGULATION_OF_VACUOLAR_TRANSPORT	8/897	29/17106	8.87088e-05	0.00211137	0.00181906	MSN/EZR/MAP2K2/ARF1/EHD1/RAB21/VPS35/RDX
GO_REGULATION_OF_RESPONSE_TO_EXTRACELLULAR_STIMULUS	22/897	171/17106	8.98431e-05	0.00212662	0.0018322	SQSTM1/ATP6V0D1/RIPK2/RAB7A/SH3GLB1/ATP6V1D/VPS26A/PARK7/ATP6V1H/UBQLN1/PHF23/MAP1LC3B/DNM1L/CAPN1/SNX6/ATP6V0E1/ATP6V0B/HAX1/PARL/VPS35/RUVBL1/ATP6V1G1
GO_SMALL_GTPASE_MEDIATED_SIGNAL_TRANSDUCTION	36/897	352/17106	0.000101014	0.00237797	0.00204875	RAB32/HMOX1/RHEB/SDCBP/RAN/RAP1B/HRAS/KRAS/RASSF1/RHOD/RAB9A/RAB10/RHOQ/RHOA/ARHGAP29/WASF2/RAP2B/RALA/YWHAQ/RAB7A/ROCK2/ARF1/RASEF/PARK7/RAB22A/RIT1/RAC1/RAB21/RND3/ARL8A/RAB18/ARL1/ARF4/RAB14/G3BP1/PLK2
GO_RETROGRADE_PROTEIN_TRANSPORT_ER_TO_CYTOSOL	6/897	16/17106	0.000103975	0.00243437	0.00209734	VCP/DERL2/HERPUD1/FAF2/HSP90B1/SEC61B
GO_ENDOMEMBRANE_SYSTEM_ORGANIZATION	44/897	465/17106	0.000112645	0.0026231	0.00225995	ANXA2/S100A10/CLIP1/MYOF/ATP1B3/PPP2R2A/PAFAH1B1/EZR/BLOC1S2/RAB10/OPTN/LMNA/PKP3/ATP1B1/CHMP2B/TSPAN15/VPS37A/NSFL1C/TSG101/ROCK2/JAGN1/PDCD6IP/SNX9/TMF1/CHMP4C/GCC2/RAB22A/RAC1/TNFRSF1A/CRB3/UBL4A/RAB18/GOLGA4/PDCD10/ARL1/ANKLE2/YWHAZ/TPR/CCDC47/REEP3/RDX/RTN4/SOD1/EMD
GO_PROTEIN_C_TERMINUS_BINDING	23/897	186/17106	0.000115703	0.00267982	0.00230881	SDCBP/SDCBP2/HRAS/BLOC1S2/OPTN/ATP1B1/YWHAQ/DAPK3/BCL10/XRCC5/MAPRE1/PEX16/ATF4/XRCC6/PRRC2C/USP7/STIP1/YWHAB/PHB/VIM/DST/NCL/PABPC1
GO_2_IRON_2_SULFUR_CLUSTER_BINDING	7/897	23/17106	0.000124515	0.00283815	0.00244522	NDUFV2/FDX1/GLRX2/GLRX5/ISCU/UQCRFS1/CISD1
GO_PROTON_TRANSPORTING_V_TYPE_ATPASE_COMPLEX	7/897	23/17106	0.000124515	0.00283815	0.00244522	ATP6V0D1/ATP6V1D/ATP6V1H/ATP6V0E1/ATP6V0B/ATP6V1F/ATP6V1G1
GO_REGULATION_OF_TRANSCRIPTION_INITIATION_FROM_RNA_POLYMERASE_II_PROMOTER	7/897	23/17106	0.000124515	0.00283815	0.00244522	PSMC4/PSMC1/PSMC6/PSMC2/PSMC3/PSMC5/GTF2F2
GO_EPHRIN_RECEPTOR_SIGNALING_PATHWAY	14/897	85/17106	0.000125953	0.00284706	0.0024529	MYL12A/SDCBP/ARPC3/HRAS/ACTR3/RHOA/ARPC1A/ROCK2/WASL/PTPN11/RAC1/ARPC5/ARPC2/ARPC4
GO_RIBOSOMAL_SUBUNIT	21/897	163/17106	0.000126228	0.00284706	0.0024529	RPS4Y1/MRPS35/MRPL3/MRPS22/RPL22L1/MRPL32/RPL7L1/MRTO4/DAP3/MRPL13/MRPL47/ZNF622/MRPS18C/MRPS12/MRPL19/RBM3/RPL39L/MRPS6/MRPS26/MCTS1/RPL36AL
GO_PROTEIN_K48_LINKED_UBIQUITINATION	10/897	47/17106	0.000131576	0.00295224	0.00254352	RNF115/UBE2A/RNF126/RNF6/UBE2D3/RNF187/UBE2D2/UBE2D1/UBE2K/UBE2B
GO_NEGATIVE_REGULATION_OF_APOPTOTIC_SIGNALING_PATHWAY	24/897	200/17106	0.000132945	0.00296749	0.00255666	LGALS3/GCLM/HMOX1/SOD2/PPIF/VDAC2/PLAUR/LMNA/PEA15/GSTP1/PRELID1/CFLAR/PARK7/TMBIM6/SLC25A5/CTNNA1/CREB3/USP47/RELA/CD44/PARL/PTTG1IP/NFE2L2/HERPUD1
GO_LATE_ENDOSOME	25/897	213/17106	0.000138688	0.00306591	0.00264145	ANXA2/SQSTM1/TMEM106B/RAB9A/MAP2K2/CHMP2B/VPS37A/RAB7A/TSG101/TMEM165/ARF1/DERL2/CHMP4C/M6PR/RAB22A/ARL8A/NDFIP2/MAP1LC3A/VPS29/RAB14/LAMP2/SPPL2A/VPS35/DDIT3/HSPA8
GO_LEUCINE_ZIPPER_DOMAIN_BINDING	5/897	11/17106	0.000138944	0.00306591	0.00264145	PAWR/DAPK3/ATF4/AATF/DDIT3
GO_ATPASE_ACTIVITY	41/897	427/17106	0.000139489	0.00306591	0.00264145	ANXA5/MYH9/PSMD6/CCT8/PSMC4/ATP1B3/PSMC1/DHX32/ATP1B1/EIF4A3/DDX21/ATP6V0D1/PSMC6/PSMC2/VCP/ATP6V1D/PSMC3/PSMC5/OLA1/XRCC5/KIF21A/ATP6V1H/HSPD1/KIF5B/HSPA5/DYNC1H1/XRCC6/EIF4A1/DDX54/ATP13A3/ATP6V0E1/DDX39A/ATAD1/ATP6V0B/G3BP1/DDX56/RUVBL1/TOP1/HSPA8/ATP6V1F/ATP6V1G1
GO_PLATELET_AGGREGATION	9/897	39/17106	0.000146926	0.00321297	0.00276815	MYL12A/CSRP1/MYH9/CLIC1/VCL/GNAS/FLNA/ACTN1/RAP2B
GO_REGULATION_OF_RNA_SPLICING	15/897	97/17106	0.000152373	0.00330813	0.00285014	C1QBP/SAP18/HNRNPF/MAGOH/WTAP/TMBIM6/SF3B4/SRPK1/SRSF7/DAZAP1/SRSF9/AHNAK/RBM8A/HSPA8/SRSF2
GO_ATPASE_ACTIVATOR_ACTIVITY	6/897	17/17106	0.000153581	0.00330813	0.00285014	ATP1B3/ATP1B1/AHSA1/DNAJC2/DNAJB6/DNAJC7
GO_NUCLEAR_ENVELOPE_REASSEMBLY	6/897	17/17106	0.000153581	0.00330813	0.00285014	PPP2R2A/LMNA/NSFL1C/ANKLE2/REEP3/EMD
GO_NUCLEAR_ENVELOPE	40/897	416/17106	0.000162637	0.00348577	0.00300319	S100A6/YBX1/MYOF/CLIC1/RAN/GSTO1/PAFAH1B1/GTPBP4/EIF5A/LRRC59/HTATIP2/KPNA2/LMNA/ANXA7/MVP/ANXA11/AGPAT5/KPNA4/MRPS23/RNF6/WTAP/ANXA4/MRTO4/DNAJC2/UBE2I/MTDH/CERS2/MGST3/TPR/HAX1/MRPL19/CACYBP/NXT1/IPO7/NUTF2/DST/UBXN4/RTN4/PDCD6/EMD
GO_POSITIVE_REGULATION_OF_DNA_TEMPLATED_TRANSCRIPTION_INITIATION	7/897	24/17106	0.000167877	0.00358026	0.00308459	PSMC4/PSMC1/PSMC6/PSMC2/PSMC3/PSMC5/GTF2F2
GO_RNA_3_END_PROCESSING	15/897	98/17106	0.000171348	0.0036363	0.00313287	EIF4A3/MAGOH/DKC1/THOC7/EXOSC7/PNPT1/SSU72/SRSF7/SLBP/DDX39A/EXOSC8/SRSF9/RBM8A/PABPC1/SRSF2
GO_REGULATION_OF_PROTEIN_COMPLEX_DISASSEMBLY	25/897	217/17106	0.000186136	0.00393076	0.00338657	SH3BGRL3/SBDS/MYH9/RAN/C16orf45/FLNA/EIF5A/EZR/SWAP70/CHMP2B/RHOA/MAP4/PDCD6IP/GSN/CHMP4C/SMC3/ETF1/DYNC1H1/WDR1/CAPZA2/TMOD3/TPR/TWF1/RDX/PLK2
GO_REGULATION_OF_ACTIN_FILAMENT_LENGTH	20/897	156/17106	0.000193717	0.00407089	0.00350729	SH3BGRL3/ARPC3/SWAP70/ACTR3/ARPC1A/WASL/ARF1/GSN/RAC1/WDR1/CAPZA2/TMOD3/ARPC5/ARPC5L/ARPC2/HAX1/TWF1/ARPC4/RDX/VASP
GO_CATALYTIC_STEP_2_SPLICEOSOME	14/897	89/17106	0.000208331	0.00435674	0.00375357	EIF4A3/SNRPB/SNRPA1/HNRNPF/MAGOH/HNRNPR/BCAS2/CWC15/MAGOHB/SNRPD1/SYNCRIP/RBM8A/PNN/PABPC1
GO_POSITIVE_REGULATION_OF_DNA_BIOSYNTHETIC_PROCESS	11/897	59/17106	0.000214388	0.00446177	0.00384406	CCT8/CCT6A/CCT5/CCT3/CCT2/DKC1/CCT7/TCP1/MYC/PKIB/CCT4
GO_RESPONSE_TO_OXIDATIVE_STRESS	35/897	352/17106	0.000216953	0.00449343	0.00387134	GCLM/TXNRD1/HMOX1/SOD2/PPIF/TXNL1/PPP2CB/MGST1/EDN1/GLRX2/STC2/ADAM9/ARL6IP5/GSTP1/KPNA4/PRNP/PLEKHA1/PARK7/G6PD/PNPT1/ATF4/RELA/ZNF622/PDCD10/NDUFA12/LDHA/PSMB5/PRDX6/ADPRHL2/DDIT3/CYCS/NFE2L2/SOD1/PDLIM1/TPM1
GO_ORGANELLAR_SMALL_RIBOSOMAL_SUBUNIT	7/897	25/17106	0.00022268	0.00458998	0.00395452	MRPS35/MRPS22/DAP3/MRPS18C/MRPS12/MRPS6/MRPS26
GO_REGULATION_OF_TELOMERE_MAINTENANCE_VIA_TELOMERE_LENGTHENING	10/897	50/17106	0.000226336	0.00464313	0.00400031	CCT8/CCT6A/CCT5/CCT3/CCT2/DKC1/CCT7/TCP1/PKIB/CCT4
GO_ESTABLISHMENT_OF_PROTEIN_LOCALIZATION_TO_PLASMA_MEMBRANE	14/897	90/17106	0.000235017	0.00479836	0.00413405	ANXA2/S100A10/CLIP1/EZR/RAB10/OPTN/PKP3/ATP1B1/TSPAN15/ROCK2/GCC2/TNFRSF1A/GOLGA4/RDX
GO_BINDING_OF_SPERM_TO_ZONA_PELLUCIDA	8/897	33/17106	0.000238101	0.0048384	0.00416854	CCT8/CCT5/CCT3/CCT2/CCT7/TCP1/B4GALT1/CCT4
GO_ATPASE_ACTIVITY_COUPLED	32/897	313/17106	0.000242236	0.0048993	0.00422102	ANXA5/MYH9/CCT8/PSMC4/ATP1B3/PSMC1/DHX32/ATP1B1/EIF4A3/DDX21/ATP6V0D1/PSMC6/PSMC2/ATP6V1D/PSMC3/PSMC5/XRCC5/ATP6V1H/XRCC6/EIF4A1/DDX54/ATP13A3/ATP6V0E1/DDX39A/ATAD1/ATP6V0B/G3BP1/DDX56/TOP1/HSPA8/ATP6V1F/ATP6V1G1
GO_NUCLEAR_EXPORT	19/897	147/17106	0.000249528	0.00502321	0.00432777	EIF6/RAN/EIF5A/EIF4A3/RRS1/MAGOH/THOC7/HSPA9/PHAX/SRSF7/SLBP/DDX39A/TPR/AKAP13/NXT1/SRSF9/NUTF2/RBM8A/SRSF2
GO_REGULATION_OF_MEMBRANE_PERMEABILITY	12/897	70/17106	0.000256421	0.00513796	0.00442664	PPIF/SFN/BLOC1S2/YWHAQ/YWHAH/SLC25A5/BBC3/MTCH2/PMAIP1/YWHAZ/BID/YWHAB
GO_RNA_LOCALIZATION	22/897	185/17106	0.000283416	0.00565258	0.00487001	RAN/EIF5A/EIF4A3/CCT2/MVP/MAGOH/TOMM20/THOC7/TCP1/PHAX/PNPT1/MRPL18/MAGOHB/SRSF7/SLBP/DDX39A/TPR/NXT1/CCT4/SRSF9/RBM8A/SRSF2
GO_REGULATION_OF_PROTEIN_POLYMERIZATION	21/897	173/17106	0.000291514	0.00578729	0.00498607	CLIP1/VDAC2/ARPC3/ACTR3/ARPC1A/WASL/ARF1/GSN/MAPRE1/RAC1/CAPZA2/TMOD3/ARPC5/ARPC5L/FKBP4/ARPC2/HAX1/TWF1/ARPC4/RDX/VASP
GO_POLY_PURINE_TRACT_BINDING	6/897	19/17106	0.000307614	0.0060789	0.00523731	EIF4A3/PNPT1/PABPC4/SYNCRIP/KHDRBS1/PABPC1
GO_NEGATIVE_REGULATION_OF_ORGANELLE_ORGANIZATION	37/897	387/17106	0.000315563	0.00620751	0.00534811	SBDS/PPIF/MYH9/RAN/HMGA1/C16orf45/FLNA/EZR/SWAP70/LMNA/RHOA/WASF2/NPM1/TACSTD2/MAP4/GSN/PRELID1/XRCC5/MAPRE1/SLC25A5/UBQLN1/PHF23/SMC3/DYNC1H1/CAPZA2/TMOD3/VAT1/PSMG2/FKBP4/AURKAIP1/PPFIA1/TPR/UBE2B/TWF1/PARL/RDX/PLK2
GO_REGULATION_OF_MITOCHONDRIAL_OUTER_MEMBRANE_PERMEABILIZATION_INVOLVED_IN_APOPTOTIC_SIGNALING_PATHWAY	9/897	43/17106	0.00032385	0.00631287	0.00543888	SFN/YWHAQ/YWHAH/SLC25A5/BBC3/PMAIP1/YWHAZ/BID/YWHAB
GO_REGULATION_OF_SUBSTRATE_ADHESION_DEPENDENT_CELL_SPREADING	9/897	43/17106	0.00032385	0.00631287	0.00543888	S100A10/C1QBP/FLNA/LIMS1/TACSTD2/RAC1/ARPC2/ACTN4/ITGB1BP1
GO_CELL_CORTEX	26/897	238/17106	0.000326327	0.0063325	0.0054558	ANXA2/GLRX3/CAPN2/MYH9/VCL/FLNA/PAFAH1B1/EZR/LAMC2/RAB10/MAP2K2/RHOA/WASL/GSN/MAPRE1/CAP1/WDR43/CAPZA2/SEPT7/GIPC1/ACTN4/AKAP13/RDX/TPM4/DST/NCL
GO_MRNA_3_END_PROCESSING	12/897	72/17106	0.000336352	0.00649777	0.00559819	EIF4A3/MAGOH/THOC7/PNPT1/SSU72/SRSF7/SLBP/DDX39A/SRSF9/RBM8A/PABPC1/SRSF2
GO_EXTRINSIC_COMPONENT_OF_MEMBRANE	27/897	252/17106	0.00034536	0.00664202	0.00572247	S100A6/ANXA2/ENO1/S100A10/MSN/MGLL/GNAS/GNG12/PLAUR/KRAS/EZR/RHOA/RAB7A/PRNP/SNX9/RAC1/ST14/CTNNA1/JAK1/EEA1/SNX6/GNG5/TPR/RDX/WDR45/STOML2/ERRFI1
GO_POLY_A_BINDING	5/897	13/17106	0.000354409	0.00675572	0.00582043	EIF4A3/PABPC4/SYNCRIP/KHDRBS1/PABPC1
GO_S100_PROTEIN_BINDING	5/897	13/17106	0.000354409	0.00675572	0.00582043	S100A6/ANXA2/EZR/ANXA11/AHNAK
GO_NEGATIVE_REGULATION_OF_MRNA_METABOLIC_PROCESS	8/897	35/17106	0.000367732	0.00697881	0.00601263	C1QBP/SAP18/TMBIM6/SRSF7/CTR9/SYNCRIP/SRSF9/PABPC1
GO_MITOCHONDRIAL_TRANSPORT	21/897	177/17106	0.000398345	0.00752661	0.00648459	PPIF/SFN/BLOC1S2/YWHAQ/YWHAH/TOMM20/TOMM40/SLC25A33/SLC25A5/PNPT1/MRPL18/TIMM17A/HSPA4/BBC3/MTCH2/PMAIP1/YWHAZ/BID/YWHAB/SLC25A37/STOML2
GO_OUTER_MEMBRANE	22/897	190/17106	0.00041234	0.00775704	0.00668312	RAB32/VDAC2/MGST1/AGPAT5/PRNP/SH3GLB1/TOMM20/TOMM40/BRI3BP/DNM1L/VAT1/BBC3/MTCH2/CISD1/PMAIP1/BID/NME1/FUNDC2/HAX1/NUTF2/VDAC3/EMD
GO_PROTEIN_EXIT_FROM_ENDOPLASMIC_RETICULUM	6/897	20/17106	0.000420071	0.00783405	0.00674946	VCP/DERL2/HERPUD1/FAF2/HSP90B1/SEC61B
GO_PROTEIN_REFOLDING	6/897	20/17106	0.000420071	0.00783405	0.00674946	BAG1/DNAJA2/HSPD1/DNAJC7/PTGES3/HSPA8
GO_REGULATION_OF_CELLULAR_COMPONENT_SIZE	33/897	337/17106	0.000427422	0.00793678	0.00683797	TNFRSF12A/SH3BGRL3/MSN/ARPC3/PAFAH1B1/EZR/SWAP70/EDN1/ACTR3/ANXA7/IFRD1/ARPC1A/SEMA3B/WASL/RNF6/ARF1/GSN/RAB22A/RAC1/RAB21/WDR1/GOLGA4/CAPZA2/TMOD3/ARPC5/ARPC5L/ARPC2/HAX1/TWF1/ARPC4/RDX/RTN4/VASP
GO_MONOSACCHARIDE_BIOSYNTHETIC_PROCESS	10/897	54/17106	0.000436143	0.0080295	0.00691785	TKT/TALDO1/ENO1/GSTO1/G6PD/ATF4/PGK1/MDH2/MDH1/PGAM1
GO_REGULATION_OF_MITOCHONDRIAL_MEMBRANE_POTENTIAL	10/897	54/17106	0.000436143	0.0080295	0.00691785	GCLM/CLIC1/ARL6IP5/VCP/SLC25A33/PRELID1/PARK7/PMAIP1/STOML2/SOD1
GO_RESPONSE_TO_REACTIVE_OXYGEN_SPECIES	22/897	191/17106	0.000443533	0.00813081	0.00700514	TXNRD1/HMOX1/SOD2/PPIF/PPP2CB/EDN1/GLRX2/ADAM9/GSTP1/KPNA4/PLEKHA1/PARK7/RELA/PDCD10/LDHA/PRDX6/ADPRHL2/DDIT3/CYCS/NFE2L2/SOD1/TPM1
GO_POSITIVE_REGULATION_OF_MITOCHONDRIAL_OUTER_MEMBRANE_PERMEABILIZATION_INVOLVED_IN_APOPTOTIC_SIGNALING_PATHWAY	8/897	36/17106	0.000451313	0.00823838	0.00709782	SFN/YWHAQ/YWHAH/BBC3/PMAIP1/YWHAZ/BID/YWHAB
GO_TOLL_LIKE_RECEPTOR_SIGNALING_PATHWAY	13/897	85/17106	0.000460084	0.00836304	0.00720522	S100A14/NFKBIA/IRAK1/RIPK2/BCL10/UBE2D3/TNIP1/HSPD1/CTSB/UBE2D2/TNIP2/UBE2D1/HSP90B1
GO_POSITIVE_REGULATION_OF_RELEASE_OF_CYTOCHROME_C_FROM_MITOCHONDRIA	7/897	28/17106	0.00047791	0.00865057	0.00745294	PPIF/PDCD5/PLAUR/DNM1L/BBC3/PMAIP1/BID
GO_CELL_CORTEX_PART	16/897	119/17106	0.000481492	0.00867894	0.00747738	CAPN2/MYH9/VCL/FLNA/EZR/RAB10/WASL/GSN/MAPRE1/CAP1/CAPZA2/SEPT7/ACTN4/AKAP13/RDX/TPM4
GO_POSITIVE_REGULATION_OF_DNA_REPLICATION	13/897	86/17106	0.000516496	0.00927111	0.00798757	CCT8/CCT6A/CCT5/HRAS/CCT3/CCT2/DKC1/CCT7/TCP1/RAC1/PKIB/CCT4/STOML2
GO_HORMONE_RECEPTOR_BINDING	20/897	168/17106	0.00051881	0.009274	0.00799006	FHL2/RAN/GNAS/HMGA1/CEBPB/YWHAH/TRIP6/PTPN11/RNF6/PSMC5/GTF2B/PARK7/BUD31/TAF10/JAK1/PKN1/DDX54/JMJD1C/FKBP4/ACTN4
GO_PROTEIN_BINDING_INVOLVED_IN_PROTEIN_FOLDING	5/897	14/17106	0.000527587	0.00935327	0.00805835	CCT6A/CCT3/CCT2/PFDN2/PDCL3
GO_VACUOLAR_PROTON_TRANSPORTING_V_TYPE_ATPASE_COMPLEX	5/897	14/17106	0.000527587	0.00935327	0.00805835	ATP6V0D1/ATP6V1H/ATP6V0B/ATP6V1F/ATP6V1G1
GO_REGULATION_OF_I_KAPPAB_KINASE_NF_KAPPAB_SIGNALING	25/897	233/17106	0.000551407	0.00973549	0.00838766	HMOX1/SQSTM1/NFKBIA/FLNA/OPTN/IRAK1/RHOA/RIPK2/RBCK1/GSTP1/TRIP6/BCL10/CFLAR/TNFRSF1A/TNIP1/NDFIP2/RELA/UBE2I/MTDH/TFG/TNIP2/DDRGK1/AKAP13/PLK2/UBE2N
GO_PATTERN_RECOGNITION_RECEPTOR_SIGNALING_PATHWAY	15/897	109/17106	0.000557473	0.00980243	0.00844533	S100A14/NFKBIA/IRAK1/RIPK2/BCL10/UBE2D3/TNIP1/HSPD1/CTSB/RELA/UBE2D2/TNIP2/UBE2D1/UBE2N/HSP90B1
GO_CYTOPLASMIC_REGION	29/897	287/17106	0.000562634	0.00985296	0.00848887	ANXA2/GLRX3/CAPN2/MYH9/VCL/FLNA/PAFAH1B1/EZR/BLOC1S2/LAMC2/RAB10/MAP2K2/RHOA/WASL/GSN/MAPRE1/RAB21/CAP1/WDR43/CAPZA2/SEPT7/GIPC1/ACTN4/AKAP13/RDX/TPM4/DST/NCL/SOD1

## Sheet: up c6
Description	GeneRatio	BgRatio	pvalue	p.adjust	qvalue	geneID
CSR_EARLY_UP.V1_UP	36/550	164/11250	1.39124e-14	2.60162e-12	2.21134e-12	TNFRSF12A/PPIF/HMGA1/ILF2/PLAUR/GTPBP4/ID3/AMD1/MAP2K3/EIF4A3/IRAK1/ACTR3/MRPS35/DDX21/RIPK2/DNAJA1/DNTTIP2/KPNA4/DKC1/NIP7/FAM107B/MAPRE1/C8orf76/EIF4H/ADRM1/UGDH/EIF4A1/TFG/ITPRIPL2/NOP16/UFM1/SRP72/TOP1/UBE2N/CCDC59/NCL
CAMP_UP.V1_UP	37/550	200/11250	1.60558e-12	1.50122e-10	1.27601e-10	UPP1/ILF2/IFRD1/RBCK1/LIMS1/NQO2/MAGOH/ARF1/TYMP/HSPA9/MYC/SLC25A5/AZIN1/KIAA0040/HSPA5/DAP3/PPIB/ATF4/GLRX/SRPK1/PRMT1/CCDC124/MDH2/SAT2/OCIAD1/PMAIP1/AATF/NME1/CEBPG/UFM1/HAX1/TAF1D/RUVBL1/CNDP2/HSP90B1/SSR3/COPE
RB_DN.V1_DN	21/550	126/11250	7.10287e-07	4.42746e-05	3.76328e-05	S100A16/LAMB3/DUSP14/FLNA/LAMC2/TUBA4A/STC2/SERPINB1/MVP/ANXA11/FAM102A/GADD45A/PSME2/CAP1/HSPA5/ARL1/KRT7/MSMO1/CD44/DDIT3/PDCD6
EGFR_UP.V1_UP	25/550	193/11250	7.71114e-06	0.000360496	0.000306416	ISG20/SAT1/GCLM/SOD2/CAPN2/SDCBP/FADS3/MGLL/CEBPD/COTL1/EDN1/RHOQ/MIR22HG/ITGA2/CASP7/ADM/BACE2/GLRX/CYR61/CEACAM6/IRF1/PMAIP1/KRT7/DUSP5/ETHE1
CSR_LATE_UP.V1_UP	23/550	172/11250	1.04729e-05	0.000391685	0.000332927	ILF2/PSMD2/EIF5A/TUBA4A/PSMD14/SNRPA1/GTF3C6/PSMC3/SRM/NUDC/UTP18/MAPRE1/AHSA1/TIMP1/PDCL3/WSB2/EEF1E1/IMP4/HERC4/DCTPP1/COPS3/RPF2/EIF3B
RB_P107_DN.V1_DN	19/550	128/11250	1.37324e-05	0.000427993	0.000363788	S100A16/GNG12/HSD17B12/EDN1/SERPINB1/POMP/ANXA4/CAP1/TARS/GLRX/ACADVL/ARL1/DAD1/KRT7/IARS/ELOVL1/NFE2L2/RBM8A/PDCD6
ERB2_UP.V1_DN	23/550	197/11250	9.26351e-05	0.00226229	0.00192291	HSPB8/FHL2/TM4SF1/ANXA3/C16orf45/IFT57/BTG3/ARHGAP29/ANKRD12/ADAM9/KRR1/PAK1IP1/MYC/SMC3/ALG13/WDR43/GOLGA4/SSB/PMAIP1/MRPL19/AASDHPPT/TAF1D/CCDC59
EIF4E_UP	15/550	100/11250	9.67823e-05	0.00226229	0.00192291	TALDO1/PTS/UCHL3/MAP2K3/EIF4A3/MRPS35/C16orf91/PFDN2/AHSA1/UBL4A/PNO1/MDH2/NOP16/CHCHD1/SSSCA1
VEGF_A_UP.V1_DN	22/550	193/11250	0.000185685	0.00385813	0.00327936	SAT1/STEAP1/UCHL3/AMD1/ARHGAP29/DDX21/ADAM9/RRS1/RNF6/BAZ1A/ITGA2/BCL10/CYB561D2/RND3/LRRFIP1/PNO1/ATP13A3/PRPF40A/MRPL19/TWF1/SCAF11/PNN
AKT_UP_MTOR_DN.V1_UP	21/550	184/11250	0.000254019	0.00469543	0.00399105	TNFRSF12A/TMEM40/RASSF1/LAMC2/CXCL16/EDN1/METRNL/MVP/TACSTD2/PSMD7/KRT23/PFDN2/BCAS2/TPRN/BACE2/VAT1/RAB3IP/GIPC1/MAL2/CD55/PLK2
AKT_UP.V1_UP	20/550	172/11250	0.000276202	0.00469543	0.00399105	TNFRSF12A/PFKP/S100A14/TMEM40/RASSF1/CXCL16/EDN1/METRNL/TACSTD2/KRT23/TPRN/BACE2/IDI1/VAT1/GIPC1/BID/MAL2/CD55/MSMO1/PLK2
RB_P130_DN.V1_DN	17/550	139/11250	0.000432314	0.00673689	0.00572626	CLIP1/EBPL/GADD45A/RRAGA/CTSB/DNAJC7/USP47/TXNDC9/CAPZA2/IDI1/LLPH/ATAD1/LAMP2/KRT10/APPL1/UBXN4/NCL
RAF_UP.V1_DN	21/550	194/11250	0.000521549	0.00750229	0.00637684	HSPB8/TM4SF1/S100A14/TSPAN3/C16orf45/IFT57/BTG3/DNAJC12/STC2/IGFBP2/ENAH/RND3/UGDH/JMJD1C/PMAIP1/BAG3/TFAP2A/PLK2/CCDC6/PMP22/CA12
MTOR_UP.N4.V1_UP	21/550	196/11250	0.000597683	0.00798333	0.00678572	SLC3A2/ANXA3/PTS/CEBPB/GLRX2/IFRD1/EBNA1BP2/ADAM9/NQO2/CNIH4/BATF/PAK1IP1/RIT1/ADM/PDXK/SARS/CEBPG/MSMO1/UGCG/DDIT3/HERPUD1
ESC_V6.5_UP_EARLY.V1_DN	19/550	172/11250	0.000739663	0.00922114	0.00783784	TNFRSF12A/S100A6/ANXA2/FHL2/CAPN2/TM4SF1/SLC39A1/ANXA5/ANXA3/CSRP1/SFN/LAMC2/GSN/EMP1/ESRRA/CYR61/CD44/AHNAK/PMP22

## Sheet: down
gene	p_val	avg_log2FC	pct.1	pct.2	p_val_adj	expr_min	expr_mean	expr_max
XIST	9.45183e-80	-2.16786	0	0.552	2.36617e-75	0	0.000320396	0.87849
FOS	1.8163e-78	-3.21059	0.129	0.7	4.54691e-74	0	0.118506	4.75512
TFF3	4.00916e-62	-3.64973	0.272	0.699	1.00365e-57	0	0.226063	3.92908
PBX1	1.07908e-41	-1.79411	0.228	0.552	2.70136e-37	0	0.132846	1.8642
HSPA1B	6.33209e-34	-1.86027	0.333	0.593	1.58517e-29	0	0.233528	4.0262
DNAJC1	2.52957e-12	-0.259837	0.634	0.312	6.33251e-08	0	0.480709	2.27731
SYPL1	9.71321e-12	-0.265107	0.913	0.464	2.43161e-07	0	0.986573	2.30035
RRBP1	2.36588e-10	-0.393229	0.668	0.33	5.92274e-06	0	0.553669	2.31656
PFDN4	1.18051e-09	-0.257477	0.597	0.312	2.9553e-05	0	0.427971	1.8059
BRD2	2.10988e-09	-0.287179	0.703	0.402	5.28187e-05	0	0.577009	2.55943
EIF2S3	1.43823e-08	-0.259959	0.608	0.356	0.000360047	0	0.468764	1.99229
RAB11A	2.13548e-08	-0.261497	0.78	0.46	0.000534597	0	0.668191	2.08002
MIEN1	5.74998e-08	-0.276166	0.725	0.414	0.00143945	0	0.605435	2.18531
LYPLA1	1.8269e-07	-0.345546	0.834	0.434	0.00457346	0	0.823973	2.43175

## Sheet: down h
Description	GeneRatio	BgRatio	pvalue	p.adjust	qvalue	geneID
HALLMARK_ESTROGEN_RESPONSE_LATE	3/5	200/4386	0.000872745	0.00698196	0.00459339	FOS/TFF3/DNAJC1

## Sheet: down c2
Description	GeneRatio	BgRatio	pvalue	p.adjust	qvalue	geneID

## Sheet: down c5
Description	GeneRatio	BgRatio	pvalue	p.adjust	qvalue	geneID

## Sheet: down c6
Description	GeneRatio	BgRatio	pvalue	p.adjust	qvalue	geneID
CRX_NRL_DN.V1_UP	3/9	140/11250	0.000149995	0.0062998	0.00552614	XIST/TFF3/HSPA1B
RAF_UP.V1_DN	3/9	194/11250	0.000392882	0.00825053	0.0072373	FOS/TFF3/EIF2S3
